# Supplementary material for: Effects of immune inflammation in head and neck squamous cell carcinoma: Tumor microenvironment, drug resistance, and clinical outcomes
Source: Front Genet. 2022 Dec 12;13:1085700. doi: 10.3389/fgene.2022.1085700 (PMC9790931; doi:10.3389/fgene.2022.1085700)
Supplement: Supplementary file 1 [file DataSheet1.ZIP]

Archive with 8 entries (8 files):
- 01expData.R
- 02cluster.R
- 03model.R
- 04val.R
- 05riskanalysis.R
- 06immune.R
- 07drugsen.R
- TCGApipeline.Rproj
