# Supplementary material for: Effects of immune inflammation in head and neck squamous cell carcinoma: Tumor microenvironment, drug resistance, and clinical outcomes
Source: Front Genet. 2022 Dec 12;13:1085700. doi: 10.3389/fgene.2022.1085700 (PMC9790931; doi:10.3389/fgene.2022.1085700)
Supplement: Supplementary file 1 [file DataSheet1.ZIP › 01expData.R]

rm(list=ls())
#----------------------------TCGA数据准备及转换为TPM格式----------------------------
#数据准备：tpm数据和clinical数据放入01data文件夹中
tpm <- read.table(file="01data/HNSC_rnaseq_tpm.txt",check.names = F)
range(tpm)
#需要log2
tpm <- log2(tpm+1)

#分组文件：
library(stringr)
k1 = str_starts(colnames(tpm),"TCGA")
k2 = as.numeric(str_sub(colnames(tpm),14,15))<10
table(k1&k2)
group_list = ifelse(k1&k2,"tumor","normal")
group_list = factor(group_list,levels = c("normal","tumor"))

groupdata <- data.frame(sample_id = colnames(tpm))
groupdata$group <- group_list
write.csv(groupdata,file="01data/groupdata.csv")

#id转换:一个简化函数，目前仅转换mRNA和lncRNA，其他类型未考虑。
library(tinyarray)
result = trans_exp(tpm,mrna_only = T)
write.csv(result,file="01data/tpm.csv")

#genelist表达文件,genelist.txt文件
mRNAexp=read.csv("01data/tpm.csv", check.names = F)
colnames(mRNAexp)[1] <- "Gene Symbol"
listgene=read.table("01data/genelist.txt",header = T,sep = "\t",check.names = F)
listgeneexp=merge(mRNAexp,listgene,by="Gene Symbol")
write.table(listgeneexp,"01data/listgeneexp.txt",sep = "\t",quote = F,row.names = F)

#TCGA基因差异分析结果：基于counts数据，和genelist取交集
deg <- read.csv("01data/deg.csv")
pvalue_t <- 0.05
logFC_t <- 1
k1 = (deg$pvalue < pvalue_t)&(deg$log2FoldChange < -logFC_t)
k2 = (deg$pvalue < pvalue_t)&(deg$log2FoldChange > logFC_t)
deg$change = ifelse(k1,"DOWN",ifelse(k2,"UP","NOT"))

cs2 <- filter(deg,deg$change!="NOT")
length(cs2)
cs2 <- cs2$gene_name
cs3 <- listgeneexp$`Gene Symbol`
length(cs3)
genes = list(DEGs = cs2,
             IRGs = cs3)
library(tinyarray)
genes.plot <- draw_venn(genes,"genes",color = c("#f39b7fff", "#00a087ff"))
genes.plot
x1 = tumorexp[rownames(tumorexp) %in% dp$g,]
library(corrplot)
corr <- cor(t(x1), method = "spearman")
corrplot(corr,title = "", 
         method = "circle", #或"circle" (default), "square", "ellipse", "number", "pie", "shade" and "color"
         outline = T, addgrid.col = "darkgray", 
         order="hclust", addrect = 4, #hclust聚为4类，根据数据的具体情况调整
         rect.col = "black", rect.lwd = 2, cl.pos = "r", 
         tl.col = "black", tl.cex = 0.6, cl.cex = 0.6, tl.srt=60,
         col = colorRampPalette(c("#3C5488FF","white","#DC0000FF"))(20))
x2 <- t(x1)
x2 <- as.data.frame(x2)

#输出差异表达基因的矩阵
g=intersect_all(cs2,cs3)
dp <- as.data.frame(g)
table(dp$g)
diffgeneexp <- merge(dp,listgeneexp,by.x="g",by.y="Gene Symbol")
write.csv(diffgeneexp,file="01data/diffgeneexp.csv")
#heatmap

#生存信息输入
#install.packages("xlsx")
library(xlsx)
clinical <- read.xlsx2(file="01data/HNSC_rnaseq_clinical_raw.xlsx",sheetIndex=1)
clinical <- clinical[clinical$id!="",]
#对于临床数据id和表达谱
table(colnames(result) %in% clinical$id)
s <- intersect(colnames(result),clinical$id)
result1 <- result[,s]
surv1 = clinical[match(colnames(result1),clinical$id),]
colnames(surv1)[c(184,185)] <- c("time","event")
g

#输入tumorexp和对应的clinical
tumorexp <- read.csv(file="01data/tumorexp.csv",row.names = 1,check.names = F)
tumorclinical <- read.csv(file="01data/tumorclinical.csv",row.names = 1,check.names = F)
tumorclinical$time <- as.numeric(tumorclinical$time)
tumorclinical$event <- as.numeric(tumorclinical$event)
na.omit(clinical$clinical.event)
table(colnames(tumorexp) %in% rownames(tumorclinical) )
s <- intersect(colnames(tumorexp),colnames(tumorexp))
tumorexp1 <- tumorexp[,s]
tumorclinical1 = tumorclinical[match(colnames(tumorexp1),colnames(tumorexp)),]
