# Supplementary material for: Effects of immune inflammation in head and neck squamous cell carcinoma: Tumor microenvironment, drug resistance, and clinical outcomes
Source: Front Genet. 2022 Dec 12;13:1085700. doi: 10.3389/fgene.2022.1085700 (PMC9790931; doi:10.3389/fgene.2022.1085700)
Supplement: Supplementary file 1 [file DataSheet1.ZIP › 02cluster.R]

library(ConsensusClusterPlus)
expr <- tumorexp[order(rownames(tumorexp)),]
df <-  sweep(expr,1, apply(expr,1,median,na.rm=T))
df <- as.matrix(df)

maxK <-  9 #最多分成几组
results <-  ConsensusClusterPlus(df,
                                 maxK = maxK,
                                 reps = 500,
                                 pItem = 0.8,
                                 pFeature = 1,
                                 clusterAlg = "pam",
                                 seed = 102,
                                 title="test",
                                 innerLinkage="complete",
                                 plot="pdf")
icl = calcICL(results,
              title="test",
              plot="pdf")
optK <- 3
#聚类结果
library(tidyverse)
table(results[[optK]]$consensusClass)
Cluster = results[[optK]]$consensusClass
Cluster <- as.data.frame(Cluster)
write.csv(Cluster,file="02cluster/cluster.csv")

cluster1 <- read.csv(file="02cluster/cluster.csv",check.names = F)
clinical1 <- read.csv(file="02cluster/tumorclinical.csv",check.names = F)
View(cluster1)
colnames(cluster1)[1] <- "id"
colnames(clinical1)[1] <- "id"
clustertime <- merge(cluster1,clinical1,by="id")
colnames(cluster1)[2] <- "cluster"
View(clinical1)
class(clustertime$x)
library(survival)
library(survminer)
sfit <- survfit(Surv(time,event) ~ x,
                data = clustertime)
p <- ggsurvplot(sfit,palette = c("#59A95A", "#F47E62","#6F80BE"),
                pval = T, 
                surv.median.line = "hv",
                xlab = " Time (Months)",
                legend.labs=c("Cluster1","Cluster2","Cluster3"),
                censor.shape = 124,censor.size = 5,conf.int = FALSE,
                risk.table = TRUE,tables.height = 0.2,
                tables.theme = theme_cleantable(),
                ggtheme = theme_bw())
p

#PCA/tSNE
df.pca <- prcomp(tumorexp)
summary(df.pca)
pca.result <- df.pca$x
head(pca.result)

group = Cluster$Cluster
class(group)
group <- as.factor(group)
library(tinyarray)
draw_pca(tumorexp,group,color = c("#59A95A", "#F47E62","#6F80BE"),style = "default",color.label = "Cluster")
?draw_pca

#clusterheatmap
library(pheatmap)         
expFile="exp.txt"        
clusterFile="cluster.txt"     
cliFile="clinical.txt"          
   


exp=read.table(expFile, header=T, sep="\t", check.names=F, row.names=1)
exp=t(exp)
cluster=read.table(clusterFile, header=T, sep="\t", check.names=F, row.names=1)


sameSample=intersect(row.names(exp), row.names(cluster))
exp=exp[sameSample, , drop=F]
cluster=cluster[sameSample, , drop=F]
expCluster=cbind(exp, cluster)
Project=gsub("(.*?)\\_.*", "\\1", rownames(expCluster))
rownames(expCluster)=gsub("(.*?)\\_(.*?)", "\\2", rownames(expCluster))
expCluster=cbind(expCluster, Project)


cli=read.table(cliFile, header=T, sep="\t", check.names=F, row.names=1)
#cli[,"Age"]=ifelse(cli[,"Age"]=="unknow", "unknow", ifelse(cli[,"Age"]>60,">60","<=60"))
sameSample=intersect(row.names(expCluster), row.names(cli))
expCluster=expCluster[sameSample,,drop=F]
cli=cli[sameSample,,drop=F]
data=cbind(expCluster, cli)


data=data[order(data$PRGcluster),]
Type=data[,((ncol(exp)+1):ncol(data))]
data=t(data[,1:ncol(exp)])


bioCol=c("#59A95A", "#F47E62","#6F80BE","#F2CCCC","#E6D8CF","#D5E3F0","#FDE7DA","#E2D6EC", "#CCEFDB")
ann_colors=list()
prgCluCol=bioCol[1:length(levels(factor(Type$PRGcluster)))]
names(prgCluCol)=levels(factor(Type$PRGcluster))
ann_colors[["PRGcluster"]]=prgCluCol


pdf("heatmap.pdf", width=7.5, height=5)
pheatmap(data,
         annotation=Type,
         annotation_colors = ann_colors,
         color = colorRampPalette(c(rep("#939AC6",5), "white", rep("#F57270",5)))(100),
         cluster_cols =F,
         cluster_rows =F,
         scale="row",
         show_colnames=F,
         fontsize=6,
         fontsize_row=6,
         fontsize_col=6)
dev.off()


#GSVA
library(limma)
library(GSEABase)
library(GSVA)
library(pheatmap)

expFile="exp.txt"               
clusterFile="cluster.txt"     
gmtFile="c2.cp.kegg.v7.5.1.symbols.gmt"                   

rt=read.table(expFile, header=T, sep="\t", check.names=F)
rt=as.matrix(rt)
rownames(rt)=rt[,1]
exp=rt[,2:ncol(rt)]
dimnames=list(rownames(exp), colnames(exp))
data=matrix(as.numeric(as.matrix(exp)), nrow=nrow(exp), dimnames=dimnames)
data=log2(data+1)
data=avereps(data)


geneSets=getGmt(gmtFile, geneIdType=SymbolIdentifier())
gsvaResult=gsva(data, 
                geneSets, 
                min.sz=10, 
                max.sz=500, 
                verbose=TRUE,
                parallel.sz=1)
gsvaOut=rbind(id=colnames(gsvaResult), gsvaResult)
write.table(gsvaOut, file="gsvaOut.txt", sep="\t", quote=F, col.names=F)


cluster=read.table(clusterFile, header=T, sep="\t", check.names=F, row.names=1)


gsvaResult=t(gsvaResult)
sameSample=intersect(row.names(gsvaResult), row.names(cluster))
gsvaResult=gsvaResult[sameSample,,drop=F]
cluster=cluster[sameSample,,drop=F]
gsvaCluster=cbind(gsvaResult, cluster)
Project=gsub("(.*?)\\_.*", "\\1", rownames(gsvaCluster))
gsvaCluster=cbind(gsvaCluster, Project)


adj.P.Val.Filter=0.05
allType=as.vector(gsvaCluster$PRGcluster)
comp=combn(levels(factor(allType)), 2)
for(i in 1:ncol(comp)){
  
  treat=gsvaCluster[gsvaCluster$PRGcluster==comp[2,i],]
  con=gsvaCluster[gsvaCluster$PRGcluster==comp[1,i],]
  data=rbind(con, treat)
  
  Type=as.vector(data$PRGcluster)
  ann=data[,c(ncol(data), (ncol(data)-1))]
  data=t(data[,-c((ncol(data)-1), ncol(data))])
  design=model.matrix(~0+factor(Type))
  colnames(design)=levels(factor(Type))
  fit=lmFit(data, design)
  contrast=paste0(comp[2,i], "-", comp[1,i])
  cont.matrix=makeContrasts(contrast, levels=design)
  fit2=contrasts.fit(fit, cont.matrix)
  fit2=eBayes(fit2)
  
  
  allDiff=topTable(fit2,adjust='fdr',number=200000)
  allDiffOut=rbind(id=colnames(allDiff),allDiff)
  write.table(allDiffOut, file=paste0(contrast, ".all.txt"), sep="\t", quote=F, col.names=F)
  
  
  diffSig=allDiff[with(allDiff, (abs(logFC)>0.1 & adj.P.Val < adj.P.Val.Filter )), ]
  diffSigOut=rbind(id=colnames(diffSig),diffSig)
  write.table(diffSigOut, file=paste0(contrast, ".diff.txt"), sep="\t", quote=F, col.names=F)
  
  
  bioCol=c("#59A95A", "#F47E62","#6F80BE")
  ann_colors=list()
  m6aCluCol=bioCol[1:length(levels(factor(allType)))]
  names(m6aCluCol)=levels(factor(allType))
  ann_colors[["PRGcluster"]]=m6aCluCol[c(comp[1,i], comp[2,i])]
  
  
  termNum=20     
  diffTermName=as.vector(rownames(diffSig))
  diffLength=length(diffTermName)
  if(diffLength<termNum){termNum=diffLength}
  hmGene=diffTermName[1:termNum]
  hmExp=data[hmGene,]
  pdf(file=paste0(contrast,".heatmap1.pdf"), width=10, height=6)
  pheatmap(hmExp, 
           annotation=ann,
           annotation_colors = ann_colors,
           color = colorRampPalette(c(rep("#939AC6",2), "white", rep("#F57270",2)))(50),
           cluster_cols =F,
           show_colnames = F,
           gaps_col=as.vector(cumsum(table(Type))),
           scale="row",
           fontsize = 8,
           fontsize_row=6,
           fontsize_col=8)
  dev.off()
}

library(reshape2)
library(ggpubr)
riskFile="riskexp.txt"           
estimateFile="TMEscores.txt"     


Risk=read.table(riskFile, header=T, sep="\t", check.names=F, row.names=1)
Risk$risk=factor(Risk$risk, levels=c("Low","High"))


score=read.table(estimateFile, header=T, sep="\t", check.names=F, row.names=1)
score=score[,1:3]
rownames(score)=gsub("(.*?)\\_(.*?)", "\\2", rownames(score))
score=score[row.names(Risk),,drop=F]


rt=cbind(Risk[,"risk",drop=F], score)


data=melt(rt, id.vars=c("risk"))
colnames(data)=c("Risk", "scoreType", "Score")


p=ggviolin(data, x="scoreType", y="Score", fill = "Risk",
           xlab="",
           ylab="TME score",
           legend.title="risk",
           add = "boxplot", add.params = list(color="white"),
           palette = c("#99cbeb","#fdc58f"), width=1)
p=p+rotate_x_text(45)
p1=p+stat_compare_means(aes(group=Risk),
                        method="wilcox.test",
                        symnum.args=list(cutpoints = c(0, 0.001, 0.01, 0.05, 1), symbols = c("***", "**", "*", " ")),
                        label = "p.signif")


pdf(file="vioplot2.pdf", width=6, height=5)
print(p1)
dev.off()
