# Supplementary material for: Effects of immune inflammation in head and neck squamous cell carcinoma: Tumor microenvironment, drug resistance, and clinical outcomes
Source: Front Genet. 2022 Dec 12;13:1085700. doi: 10.3389/fgene.2022.1085700 (PMC9790931; doi:10.3389/fgene.2022.1085700)
Supplement: Supplementary file 1 [file DataSheet1.ZIP › 03model.R]

library(tidyverse)
library(ggplot2)
library(ggstatsplot)
library(survival)
library(stringr)
library(viridis)
library(scales)

tumorexp <- read.csv("tumorexp.csv",check.names = F)
clinical1 <- read.csv(file="02cluster/tumorclinical.csv",check.names = F)
View(tumorexptime)
colnames(tumorexp)[1] <- "id"
colnames(clinical1)[1] <- "id"
tumorexptime <- merge(tumorexp,clinical1,by="id")
write.csv(tumorexptime, file = "tumorexptime.csv")

#单因素cox
realdata <- read.csv("coxinput.csv", row.names = 1)
realdata[1:3,1:6]

Coxoutput=data.frame()
for(i in colnames(realdata[,3:ncol(realdata)])){
  cox <- coxph(Surv(OS.time, OS) ~ realdata[,i], data = realdata)
  coxSummary = summary(cox)
  Coxoutput=rbind(Coxoutput,cbind(gene=i,HR=coxSummary$coefficients[,"exp(coef)"],
                                  z=coxSummary$coefficients[,"z"],
                                  pvalue=coxSummary$coefficients[,"Pr(>|z|)"],
                                  lower=coxSummary$conf.int[,3],
                                  upper=coxSummary$conf.int[,4]))
}
for(i in c(2:6)){
  Coxoutput[,i] <- as.numeric(as.vector(Coxoutput[,i]))
}
Coxoutput <- arrange(Coxoutput,pvalue)  %>% #按照p值排序
  filter(pvalue < 0.2) 

#保存到文件
write.csv(Coxoutput,'cox_output.csv', row.names = F)

Coxoutput <- read.csv("cox_output.csv")
head(Coxoutput)


plotCoxoutput <- filter(Coxoutput,HR <=1 | HR>= 1)  #选择合适的top genes

#自己DIY主题和颜色
ggplot(data=plotCoxoutput,aes(x=HR,y=gene,color=pvalue))+
  geom_errorbarh(aes(xmax=upper,xmin=lower),color='black',height=0,size=1.2)+
  geom_point(aes(x=HR,y=gene),size=3.5,shape=18)+   #画成菱形
  geom_vline(xintercept = 1,linetype='dashed',size=1.2)+
  scale_x_continuous(breaks = c(0.75,1,1.30))+
  coord_trans(x='log2')+ 
  ylab("Gene")+  #标签
  xlab("Hazard ratios in HNSC")+ 
  labs(color="P value",title ="" )+
  scale_color_gradient2(low = muted("skyblue"),mid ="white",high =muted('pink'),midpoint = 0.025)+ #樱花色
  theme_bw(base_size = 12)+   #字体大小，格式
  theme(panel.grid =element_blank(),  #去除网格线，开始DIY主题
        axis.text.x = element_text(face="bold", color="black", size=9),    #各个字体大小
        axis.text.y = element_text(face="bold",  color="black", size=9),
        axis.title.x = element_text(face="bold", color="black", size=11),
        axis.title.y = element_text(face="bold",color="black", size=11),
        legend.text= element_text(face="bold", color="black", size=9),
        legend.title = element_text(face="bold", color="black", size=11),
        panel.border = element_rect(colour = 'black',size=1.4))   #边框粗细


ggsave('plot3.pdf',width = 6,height = 6)


#lasso建模
a <- read.csv("tumorexptime.csv")
class(Coxoutput$gene)
b <- a[,c("id",Coxoutput$gene,"time","event")]
write.csv(b,"easyinput.csv")

myexpr <- read.csv("03model/lassoexp.csv",header = T,row.names = 1,check.names = F)
myexpr[1:3,1:4]
mysurv <- read.csv("03model/lassosur.csv",header = T,row.names = 1,check.names = F)
head(mysurv)
mysurv$months <- as.numeric(mysurv$months)
class(mysurv$months)
class(mysurv$status)
if (all(colnames(myexpr) %in% rownames(mysurv))){
  warning("两个文件的patient ID是一致的")
} else{
  warning("两个文件的patient ID不一致")
}


library(glmnet)
library("survival")
mydata<-read.table("03model/input.txt",header=T,sep="\t",row.names = 1,check.names = F,stringsAsFactors = F) 
v1<-as.matrix(mydata[,c(3:ncol(mydata))])
v2 <- as.matrix(Surv(mydata$survival_time,mydata$status))
set.seed(22222)
cvfit <- cv.glmnet(v1, v2, family="cox",nfolds = 10)
plot(cvfit)
cvfit$lambda.mi
cvfit$lambda.1se #一倍SE内的更简洁的模型
fit <- glmnet(v1, v2, family = "cox")
plot(fit)

coef.min = coef(cvfit, s = "lambda.min") 
coef.min
#提取选中的基因名
active.min = which(coef.min != 0)
geneids <- rownames(v1)[active.min]
geneids
dev.off()


#模型
model = coxph(formula = Surv(mydata$survival_time,mydata$status) ~  ITGA5+OLR1+CCL5+CXCL8+IL1A+SLC7A2+SCN1B+RGS16+TNFRSF9+PDE4B+NPFFR2+OSM+ROS1,data = mydata)
coxResult = summary(model)
ggforest(model,mydata,fontsize = 0.6)
risk_score<-predict(model,type="risk",newdata=mydata)
risk_level<-as.factor(ifelse(risk_score>median(risk_score),"High","Low"))
write.table(cbind(id=rownames(cbind(mydata[,1:2],risk_score,risk_level)),cbind(mydata[,1:2],risk_score,risk_level)),
            "risk_score.txt",sep="\t",quote=F,row.names=F)

input<- read.table("03model/risk_score.txt",header=T,sep="\t",check.names = F,row.names = 1)
input$survival_time=input$survival_time/365 
kms<-survfit(Surv(survival_time,status)~risk_level,data=input)
kmdffexp=survdiff(Surv(survival_time,status)~risk_level,data=input)
pValue=round(1-pchisq(kmdffexp$chisq,df=1),4)

pdf("riskkm.pdf",6,6)
ggsurvplot(kms,pval = T,
           surv.median.line = "hv",
           legend.labs=c("Lowrisk","Highrisk"),
           xlab = "Time",
           censor.shape = 120,censor.size = 3,conf.int = TRUE,
           risk.table = TRUE,tables.height = 0.2,
           tables.theme = theme_cleantable(),
           palette = c("#3C5488FF","#DC0000FF"),
           ggtheme = theme_classic())

dev.off()


#riskplot
fp_dat=data.frame(patientid=1:length(risk_score),
                  risk_score=as.numeric(sort(risk_score)),
                  risk_level = risk_level[order(risk_score)])
sur_dat=data.frame(patientid=1:length(risk_score),
                   survival_time=mydata$survival_time,
                   status=mydata$status) 
sur_dat$status=ifelse(sur_dat$status==0,'alive','death')
sur_dat$status=factor(sur_dat$status,levels = c("death","alive"))

pdf("riskplot1.pdf",5.5,3.5)
ggplot(fp_dat,aes(x=patientid,y=risk_score,color =  risk_level))+
  geom_point(alpha = 1 ,shape = 21, size =1.5)+
  scale_color_manual(values = c("#3C5488FF","#DC0000FF"))+
  geom_vline(xintercept = sum(risk_score<median(risk_score)),lty = 2)+
  scale_x_continuous(expand=c(0,0))+
  theme_bw()
dev.off()
pdf("riskplot2.pdf",5.5,3.5)
ggplot(sur_dat,aes(x=patientid,y=survival_time))+
  geom_point(aes(color=status),alpha = 1 ,shape = 21, size =1.5)+
  scale_color_manual(values = c("#3C5488FF","#DC0000FF"))+
  geom_vline(xintercept = sum(risk_score< median(risk_score)),lty = 2)+
  scale_x_continuous(expand=c(0,0))+
  theme_bw()
dev.off()

#ROC
library(timeROC)
TCGA<-read.table("03model/risk_score.txt",header=T,sep="\t")
predict_1_year<- 1*365
predict_3_year<- 3*365
predict_5_year<- 5*365
ROC<-timeROC(T=TCGA$survival_time,delta=TCGA$status,
             marker=TCGA$risk_score,cause=1,
             weighting="marginal",
             times=c(predict_1_year,predict_3_year,predict_5_year),ROC=T)
pdf("ROC.pdf")
plot(ROC,time=predict_1_year,col="#59A95A",title=F,lwd=3)
plot(ROC,time=predict_3_year,col="#F47E62",add=T,title=F,lwd=3)
plot(ROC,time=predict_5_year,col="#6F80BE",add=T,title=F,lwd=3)
legend("bottomright",
       c(paste("AUC of 1 year survival: ",round(ROC$AUC[1],3)),
         paste("AUC of 3 year survival: ",round(ROC$AUC[2],3)),
         paste("AUC of 5 year survival:",round(ROC$AUC[3],3))),col=c("#59A95A", "#F47E62","#6F80BE"),lwd=3)
dev.off()

#pca
data1=read.table("03model/input.txt",header = T,sep = "\t",check.names = F)
data2=read.table("03model/risk_score.txt",header = T,sep = "\t",check.names = F)
data3=merge(data1,data2,by="id")
write.table(data3,"pca.txt",sep = "\t",quote = F,row.names = F)

pcadata=read.table("pca.txt",header = T,sep = "\t",check.names = F)
newdata=pcadata[c(2:(ncol(pcadata)-1))]
newdata=log2(newdata+1)
pca=prcomp(newdata,scale=T)
pcapre=predict(pca)
df = data.frame(PCA1 =pcapre[,1], PCA2 = pcapre[,2],group=pcadata[,"risk_level"])
PCA1=df$PCA1
PCA2=df$PCA2
pdf("PCA.pdf",8,6)
plot(PCA1,PCA2,col=ifelse(df$group=="High","#3C5488FF","#DC0000FF"),pch=16)
legend("topright",legend = c("High risk","Low risk"),
       col = c("#3C5488FF","#DC0000FF"),pch=16)
dev.off()


library(Rtsne)
tsnedata=Rtsne(newdata, dims=2, perplexity=10, 
               verbose=F, max_iter=500,check_duplicates=F)
newdf =data.frame(tSNE1=tsnedata$Y[,1], 
                  tSNE2 = tsnedata$Y[,2],
                  group=pcadata[,"risk_level"])	
tSNE1=newdf$tSNE1
tSNE2=newdf$tSNE2
pdf("tSNE.pdf",8,6)
plot(tSNE1,tSNE2,col=ifelse(newdf$group=="High","#3C5488FF","#DC0000FF"),pch=16)
legend("topleft",legend = c("High risk","Low risk"),
       col = c("#3C5488FF","#DC0000FF"),pch=16)
dev.off()
