# Supplementary material for: Effects of immune inflammation in head and neck squamous cell carcinoma: Tumor microenvironment, drug resistance, and clinical outcomes
Source: Front Genet. 2022 Dec 12;13:1085700. doi: 10.3389/fgene.2022.1085700 (PMC9790931; doi:10.3389/fgene.2022.1085700)
Supplement: Supplementary file 1 [file DataSheet1.ZIP › 04val.R]

rm(list = ls())
options(stringsAsFactors = F)
library(tidyverse)
library(data.table)
GSEs <- c("GSE41613")
GSE_sm <- paste0(GSEs, "_sm")
GSE_expr <- paste0(GSEs, "_expr")
GSE_pd <- paste0(GSEs, "_pd")
library(GEOquery)
Sys.setenv("VROOM_CONNECTION_SIZE"=99999999)
?length
#2.提取表达矩阵expr和样本信息targets
for (i in 1:length(GSEs)) {
  assign(GSE_sm[i], getGEO(GEO = GSEs[i],
                           filename = paste0(GSEs[i], "_series_matrix.txt.gz"),
                           getGPL = F))
  assign(GSE_expr[i], exprs(get(GSE_sm[i])))
  assign(GSE_pd[i], pData(get(GSE_sm[i])))
  print(i)
}
#3.绘制boxplot检验数据是否需要标准化
pdf("Before_norm_boxplots.PDF", 8, 8)
for (i in 1:length(GSEs)) {
  boxplot(get(GSE_expr[i]), 
          las=2, 
          outline=FALSE,
          main = paste0("Boxplot for ", GSEs[i]))
}
dev.off()

ex <- as.data.frame(GSE41613_expr)
qx <- as.numeric(quantile(ex, c(0., 0.25, 0.5, 0.75, 0.99, 1.0), na.rm=T))
LogC <- (qx[5] > 100) ||
  (qx[6]-qx[1] > 50 && qx[2] > 0) ||
  (qx[2] > 0 && qx[2] < 1 && qx[4] > 1 && qx[4] < 2)

if (LogC) { ex[which(ex <= 0)] <- NaN
exprSet <- log2(ex)
print("log2 transform finished")}else{print("log2 transform not needed")}


library(limma)
GSE41613_norm <- as.data.frame(normalizeBetweenArrays(as.matrix(GSE41613_expr)))
pdf("After_norm_boxplots_GSE41613.PDF", 8, 8)
boxplot(GSE41613_norm, las=2, outline=FALSE, main = "GSE41613") #输出图片
dev.off()

write.table(GSE41613_pd, file = 'GSE41613_phenotype.txt', sep = '\t', quote = F,row.names = T, col.names = T)

#6.ID转换
ann_41613 <- fread('GPL570.txt') %>% select(1,3)
colnames(ann_41613) <- c('id','symbol')
GSE41613_norm$id <- rownames(GSE41613_norm)
GSE41613_ann <- inner_join(GSE41613_norm,ann_41613,by = 'id') %>% select(id,symbol,everything())

write.csv(GSE41613_ann,'exp_GSE41613.csv')
save.image(file = "GEO_data_process.RData")


#GEO验证
GEOcli <- read.table("04validation/clinical.txt",check.names = F,header=T)
GEOexp <- read.csv("04validation/exp_GSE41613.csv",check.names = F)
GEOexp1 <- GEOexp[GEOexp$id %in% c("ITGA5","OLR1","CCL5","CXCL8","IL1A","SLC7A2","SCN1B","RGS16","TNFRSF9","PDE4B","NPFFR2","OSM","ROS1"),]

GEOexp1 <- GEOexp1[!duplicated(GEOexp1[,1]),]
rownames(GEOexp1) <- GEOexp1$id
GEOexp1 <- GEOexp1[,-1]
GEOexp1 <- t(GEOexp1)

GEOcli1 <- tibble::column_to_rownames(GEOcli,var="id")
GEOexp1 <- GEOexp1[rownames(GEOexp1) %in% rownames(GEOcli1),]

write.csv(GEOexp1,"GEOexp1.csv")
write.csv(GEOcli1,"GEOcli1.csv")

GEOinput <- read.csv("04validation/modelinput.csv",row.names = 1)
class(GEOinput)
library(survival)
library(survminer)
model = coxph(formula = Surv(GEOinput$Survival_time,GEOinput$Status) ~  ITGA5+OLR1+CCL5+CXCL8+IL1A+SLC7A2+SCN1B+RGS16+TNFRSF9+PDE4B+NPFFR2+OSM+ROS1,data = GEOinput)
coxResult = summary(model)
risk_score<-predict(model,type="risk",newdata=GEOinput)
risk_level<-as.factor(ifelse(risk_score>median(risk_score),"High","Low"))
write.table(cbind(id=rownames(cbind(GEOinput[,1:2],risk_score,risk_level)),cbind(GEOinput[,1:2],risk_score,risk_level)),
            "risk_score.txt",sep="\t",quote=F,row.names=F)

input<- read.table("risk_score.txt",header=T,sep="\t",check.names = F,row.names = 1)
input$Survival_time=input$Survival_time/365 
kms<-survfit(Surv(Survival_time,Status)~risk_level,data=input)
kmdffexp=survdiff(Surv(Survival_time,Status)~risk_level,data=input)
pValue=round(1-pchisq(kmdffexp$chisq,df=1),4)

pdf("riskkm.pdf",6,6)
ggsurvplot(kms,pval = T,
           surv.median.line = "hv",
           legend.labs=c("Lowrisk","Highrisk"),
           xlab = "Time",
           censor.shape = 120,censor.size = 3,conf.int = TRUE,
           risk.table = TRUE,tables.height = 0.2,
           tables.theme = theme_cleantable(),
           palette = c("#3C5488FF","#DC0000FF"),
           ggtheme = theme_classic())

dev.off()


#riskplot
fp_dat=data.frame(patientid=1:length(risk_score),
                  risk_score=as.numeric(sort(risk_score)),
                  risk_level = risk_level[order(risk_score)])
sur_dat=data.frame(patientid=1:length(risk_score),
                   survival_time=GEOinput$Survival_time,
                   status=GEOinput$Status) 
sur_dat$status=ifelse(sur_dat$status==0,'alive','death')
sur_dat$status=factor(sur_dat$status,levels = c("death","alive"))

pdf("riskplot1.pdf",5.5,3.5)
ggplot(fp_dat,aes(x=patientid,y=risk_score,color =  risk_level))+
  geom_point(alpha = 1 ,shape = 21, size =1.5)+
  scale_color_manual(values = c("#3C5488FF","#DC0000FF"))+
  geom_vline(xintercept = sum(risk_score<median(risk_score)),lty = 2)+
  scale_x_continuous(expand=c(0,0))+
  theme_bw()
dev.off()
pdf("riskplot2.pdf",5.5,3.5)
ggplot(sur_dat,aes(x=patientid,y=survival_time))+
  geom_point(aes(color=status),alpha = 1 ,shape = 21, size =1.5)+
  scale_color_manual(values = c("#3C5488FF","#DC0000FF"))+
  geom_vline(xintercept = sum(risk_score< median(risk_score)),lty = 2)+
  scale_x_continuous(expand=c(0,0))+
  theme_bw()
dev.off()

#ROC
library(timeROC)
TCGA<-read.table("risk_score.txt",header=T,sep="\t")
predict_1_year<- 1*365
predict_3_year<- 3*365
predict_5_year<- 5*365
ROC<-timeROC(T=TCGA$Survival_time,delta=TCGA$Status,
             marker=TCGA$risk_score,cause=1,
             weighting="marginal",
             times=c(predict_1_year,predict_3_year,predict_5_year),ROC=T)
pdf("ROC.pdf")
plot(ROC,time=predict_1_year,col="#59A95A",title=F,lwd=3)
plot(ROC,time=predict_3_year,col="#F47E62",add=T,title=F,lwd=3)
plot(ROC,time=predict_5_year,col="#6F80BE",add=T,title=F,lwd=3)
legend("bottomright",
       c(paste("AUC of 1 year survival: ",round(ROC$AUC[1],3)),
         paste("AUC of 3 year survival: ",round(ROC$AUC[2],3)),
         paste("AUC of 5 year survival:",round(ROC$AUC[3],3))),col=c("#59A95A", "#F47E62","#6F80BE"),lwd=3)
dev.off()
