# Supplementary material for: Effects of immune inflammation in head and neck squamous cell carcinoma: Tumor microenvironment, drug resistance, and clinical outcomes
Source: Front Genet. 2022 Dec 12;13:1085700. doi: 10.3389/fgene.2022.1085700 (PMC9790931; doi:10.3389/fgene.2022.1085700)
Supplement: Supplementary file 1 [file DataSheet1.ZIP › 05riskanalysis.R]

rm(list=ls())
riskexp <- read.table("05risk/input.txt",header=T, sep="\t")
riskscore <- read.table("05risk/risk_score.txt",header=T, sep="\t")
tumorexp <- read.csv("05risk/tpm.csv",check.names = F)

tcga=as.matrix(tumorexp)
rownames(tcga)=tcga[,1]
GeneExp=tcga[,2:ncol(tcga)]
TCGA=matrix(as.numeric(as.matrix(GeneExp)),nrow=nrow(GeneExp),dimnames=list(rownames(GeneExp),colnames(GeneExp)))
library(limma)
TCGA=avereps(TCGA)
TCGA=TCGA[rowMeans(TCGA)>0,]
st<- which(substr(colnames(TCGA),14,15) == '01')
tumor=TCGA[,st]
tumor=as.data.frame(tumor)
nc=substr(colnames(tumor),1,12)
colnames(tumor)=nc
tumor=cbind(id=row.names(tumor),tumor)
#head(tumor)
tumor=t(tumor)

write.table(tumor,"tumor.txt",sep = "\t",quote = F,col.names = F)

mRNA=read.table("tumor.txt",header = T,sep = "\t",check.names =F)
risk=read.table("05risk/risk_score.txt",header = T,sep = "\t",check.names = F)
risk_mRNA=merge(risk,mRNA,by="id")
risk_mRNA=risk_mRNA[order(risk_mRNA$risk_level,decreasing = T),]
table(risk_mRNA$risk_level)
risk_mRNA=t(risk_mRNA)
write.table(risk_mRNA,"risk_mRNA.txt",sep = "\t",quote = F,col.names = F)

#diff
m6Agene=read.table("risk_mRNA.txt",header = T,sep = "\t",check.names = F)
m6Agene=m6Agene[-1,]
m6Agene=as.matrix(m6Agene)
rownames(m6Agene)=m6Agene[,1]
geneE=m6Agene[,2:ncol(m6Agene)]
newgene=matrix(as.numeric(as.matrix(geneE)),nrow=nrow(geneE),
               dimnames=list(rownames(geneE),colnames(geneE)))
newdf=data.frame()

group1=228#low
group2=228 


for(a in row.names(newgene)){
  mydata=rbind(geneexp=newgene[a,],mygroup=c(rep(1,group1),rep(2,group2)))
  mydata=as.matrix(t(mydata))
  wilcoxTest<-wilcox.test(geneexp ~ mygroup, data=mydata)
  
  group1mea=mean(newgene[a,1:group1])
  group2mea=mean(newgene[a,(group1+1):ncol(newgene)])
  logFC=log2(group2mea)-log2(group1mea)  
  p=wilcoxTest$p.value
  group1medi=median(newgene[a,1:group1])
  group2medi=median(newgene[a,(group1+1):ncol(newgene)])
  diffmedi=group2medi-group1medi
  if( ((logFC>0) & (diffmedi>0)) | ((logFC<0) & (diffmedi<0)) ){  
    newdf=rbind(newdf,
                cbind(gene=a,
                      group1mea=group1mea,
                      group2mea=group2mea,
                      logFC=logFC,
                      p=p))
  }
}


p=newdf[,"p"]
FDR=p.adjust(as.numeric(as.vector(p)),method="fdr")
newdf=cbind(newdf,FDR=FDR)
write.table(newdf,"allgene.txt",sep="\t",row.names=F,quote=F)

Diffgene=newdf[( abs(as.numeric(as.vector(newdf$logFC)))>1 & as.numeric(as.vector(newdf$FDR))<0.05),]
write.table(Diffgene,"diffgene.txt",sep="\t",row.names=F,quote=F)


#GSVA
library(msigdbr)
library(dplyr)
library(data.table)
library(GSVA)
library(limma)
library(stringr)
library(ggplot2)
Sys.setenv(LANGUAGE = "en") #显示英文报错信息
options(stringsAsFactors = FALSE) #禁止chr转成factor
# options(mc.cores = parallel::detectCores())

load("05risk/hallmark.gs.RData")
gsym.expr <- read.table("05risk/GSVAinput.txt", row.names = 1,header = T,check.names = F)
head(gsym.expr)
gsva_es <- gsva(as.matrix(gsym.expr), gs)
head(gsva_es)
write.csv(gsva_es, "gsva_output.csv", quote = F)


#分组
group_list <- data.frame(sample = colnames(gsva_es), group = c(rep("a", 228), rep("b", 228)))#a low
design <- model.matrix(~ 0 + factor(group_list$group))
colnames(design) <- levels(factor(group_list$group))
rownames(design) <- colnames(gsva_es)
design
# 构建差异比较矩阵
contrast.matrix <- makeContrasts(b-a, levels = design)

# 差异分析，b vs. a
fit <- lmFit(gsva_es, design)
fit2 <- contrasts.fit(fit, contrast.matrix)
fit2 <- eBayes(fit2)
x <- topTable(fit2, coef = 1, n = Inf, adjust.method = "BH", sort.by = "P")
head(x)
#把通路的limma分析结果保存到文件
write.csv(x, "gsva_limma.csv", quote = F)

#输出t值，用做FigureYa39bar的输入数据
pathway <- str_replace(row.names(x), "HALLMARK_", "")
df <- data.frame(ID = pathway, score = x$t)
write.csv(df, "easy_input2_for39bar.csv", quote = F, row.names = F)

#画图
df <- read.csv("easy_input2_for39bar.csv")
head(df)
#按照score的值分组
cutoff <- 1
df$group <- cut(df$score, breaks = c(-Inf, -cutoff, cutoff, Inf),labels = c(1,2,3))

#按照score排序
sortdf <- df[order(df$score),]
sortdf$ID <- factor(sortdf$ID, levels = sortdf$ID)
head(sortdf)

ggplot(sortdf, aes(ID, score, fill = group)) + geom_bar(stat = 'identity') + 
  coord_flip() + 
  scale_fill_manual(values = c('palegreen3', 'snow3', 'dodgerblue4'), guide = FALSE) + 
  
  #画2条虚线
  geom_hline(yintercept = c(-cutoff,cutoff), 
             color="white",
             linetype = 2, #画虚线
             size = 0.3) + #线的粗细
  
  #写label
  geom_text(data = subset(df, score < 0),
            aes(x=ID, y= 0, label= paste0(" ", ID), color = group),#bar跟坐标轴间留出间隙
            size = 3, #字的大小
            hjust = "outward" ) +  #字的对齐方式
  geom_text(data = subset(df, score > 0),
            aes(x=ID, y= -0.1, label=ID, color = group),
            size = 3, hjust = "inward") +  
  scale_colour_manual(values = c("black","snow3","black"), guide = FALSE) +
  
  xlab("") +ylab("t value of GSVA score, High risk \n versus Low risk")+
  theme_bw() + #去除背景色
  theme(panel.grid =element_blank()) + #去除网格线
  theme(panel.border = element_rect(size = 0.6)) + #边框粗细
  theme(axis.line.y = element_blank(), axis.ticks.y = element_blank(), axis.text.y = element_blank()) #去除y轴
ggsave("gsva.pdf", width = 6, height = 8)


#GOKEGG

#GSEA
library(clusterProfiler)
library(enrichplot)
library(ggrepel)
library(ggplot2)
library(RColorBrewer)
library(gridExtra)
Sys.setenv(LANGUAGE = "en") #显示英文报错信息
options(stringsAsFactors = FALSE) #禁止chr转成factor

gsym.fc <- read.table("05risk/easy_input_rnk.txt", header = T)
dim(gsym.fc)
head(gsym.fc)
#把gene symbol转换为ENTREZ ID
#此处物种是人，其他物种的ID转换方法，请参考FigureYa52GOplot
gsym.id <- bitr(gsym.fc$SYMBOL, fromType = "SYMBOL", toType = "ENTREZID", OrgDb = "org.Hs.eg.db")
head(gsym.id)
dim(gsym.id)

#让基因名、ENTREZID、foldchange对应起来
gsym.fc.id <- merge(gsym.fc, gsym.id, by="SYMBOL", all=F)
head(gsym.fc.id)

#按照foldchange排序
gsym.fc.id.sorted <- gsym.fc.id[order(gsym.fc.id$logFC, decreasing = T),]
head(gsym.fc.id.sorted)

#获得ENTREZID、foldchange列表，做为GSEA的输入
id.fc <- gsym.fc.id.sorted$logFC
names(id.fc) <- gsym.fc.id.sorted$ENTREZID
head(id.fc)

go3 <- gseGO(
  geneList     = id.fc,
  OrgDb        = org.Hs.eg.db,
  ont          = "ALL",
  minGSSize    = 10,
  maxGSSize    = 500,
  pvalueCutoff = 0.05,
  verbose      = FALSE,
  eps = 0)
go3
class(go3)
gseaGO_result <- as.data.frame(go3)
View(gseaGO_result)
#使用ggplot2进行更加自由的可视化呈现：
#先提取富集结果表前Top20：
gseaGO_top15 <- gseaGO_result[1:15,]

#指定绘图顺序（转换为因子）：
gseaGO_top15$pathway <- factor(gseaGO_top15$Description,levels = rev(gseaGO_top15$Description))

#(1)山峦图
library(ggridges)
p5=ridgeplot(go3,showCategory = 15,fill = "pvalue") +
  scale_fill_distiller(palette = "Blues",direction = 1) 
p5


gseaplot2(go3, geneSetID = "GO:0002250", title = "GO:0002250",
          color = c("darkgreen")) #自定义颜色
ggsave("0002250.pdf", width = 6, height = 4)
gseaplot2(go3, geneSetID = "GO:0002252", title = "GO:0002252",
          color = c("darkgreen")) #自定义颜色
ggsave("0002252.pdf", width = 6, height = 4)
gseaplot2(go3, geneSetID = "GO:0002706", title = "GO:0002706",
          color = c("darkgreen")) #自定义颜色
ggsave("0002706.pdf", width = 6, height = 4)


#riskexp
library(limma)
library(reshape2)
library(ggpubr)

expFile="riskexp.txt"         
geneCluFile="risk_score.txt"    
      


rt=read.table(expFile, header=T, sep="\t", check.names=F)
rt=as.matrix(rt)
rownames(rt)=rt[,1]
exp=rt[,2:ncol(rt)]
dimnames=list(rownames(exp),colnames(exp))
data=matrix(as.numeric(as.matrix(exp)),nrow=nrow(exp),dimnames=dimnames)
data=avereps(data)
data=t(data)


geneClu=read.table(geneCluFile, header=T, sep="\t", check.names=F, row.names=1)


sameSample=intersect(row.names(data), row.names(geneClu))
expClu=cbind(data[sameSample,,drop=F], geneClu[sameSample,,drop=F])


sigGene=c()
for(i in colnames(expClu)[1:(ncol(expClu)-1)]){
  if(sd(expClu[,i])<0.001){next}
  if(length(levels(factor(expClu[,"geneCluster"])))>2){
    test=kruskal.test(expClu[,i] ~ expClu[,"geneCluster"])
  }else{
    test=wilcox.test(expClu[,i] ~ expClu[,"geneCluster"])
  }
  pvalue=test$p.value
  if(pvalue<0.05){
    sigGene=c(sigGene, i)
  }
}
sigGene=c(sigGene, "geneCluster")
expClu=expClu[,sigGene]


data=melt(expClu, id.vars=c("geneCluster"))
colnames(data)=c("geneCluster", "Gene", "Expression")


bioCol=c("#59A95A", "#F47E62")
bioCol=bioCol[1:length(levels(factor(data[,"geneCluster"])))]


p=ggboxplot(data, x="Gene", y="Expression", color="black", wideth=0.6,fill="geneCluster",
            xlab="",
            ylab="Gene expression",
            legend.title="risk",
            palette = bioCol,outlier.size=0.65)
p=p+rotate_x_text(60)
p1=p+stat_compare_means(aes(group=geneCluster),
                        symnum.args=list(cutpoints = c(0, 0.001, 0.01, 0.05, 1), symbols = c("***", "**", "*", " ")),
                        label = "p.signif")


pdf(file="boxplot3.pdf", width=12, height=6.5)
print(p1)
dev.off()
