# Supplementary material for: Effects of immune inflammation in head and neck squamous cell carcinoma: Tumor microenvironment, drug resistance, and clinical outcomes
Source: Front Genet. 2022 Dec 12;13:1085700. doi: 10.3389/fgene.2022.1085700 (PMC9790931; doi:10.3389/fgene.2022.1085700)
Supplement: Supplementary file 1 [file DataSheet1.ZIP › 06immune.R]

#ssGSEA
library(reshape2)
library(ggpubr)
library(limma)
library(GSEABase)
library(GSVA)
expFile="exp.txt"                
clusterFile="cluster.txt"       
gmtFile="immune.gmt"               


rt=read.table(expFile, header=T, sep="\t", check.names=F)
rt=as.matrix(rt)
rownames(rt)=rt[,1]
exp=rt[,2:ncol(rt)]
dimnames=list(rownames(exp),colnames(exp))
data=matrix(as.numeric(as.matrix(exp)),nrow=nrow(exp),dimnames=dimnames)
data=log2(data+1)
data=avereps(data)

geneSets=getGmt(gmtFile, geneIdType=SymbolIdentifier())


ssgseaScore=gsva(data, geneSets, method='ssgsea', kcdf='Gaussian', abs.ranking=TRUE)

normalize=function(x){
  return((x-min(x))/(max(x)-min(x)))}
ssgseaScore=normalize(ssgseaScore)

ssgseaOut=rbind(id=colnames(ssgseaScore), ssgseaScore)
write.table(ssgseaOut,file="ssGSEA.result.txt",sep="\t",quote=F,col.names=F)

cluster=read.table(clusterFile, header=T, sep="\t", check.names=F, row.names=1)


ssgseaScore=t(ssgseaScore)
sameSample=intersect(row.names(ssgseaScore), row.names(cluster))
ssgseaScore=ssgseaScore[sameSample,,drop=F]
cluster=cluster[sameSample,,drop=F]
scoreCluster=cbind(ssgseaScore, cluster)


data=melt(scoreCluster, id.vars=c("Cluster"))
colnames(data)=c("Cluster", "Immune", "Fraction")


bioCol=c("#59A95A", "#F47E62","#6F80BE")
bioCol=bioCol[1:length(levels(factor(data[,"Cluster"])))]
p=ggboxplot(data, x="Immune", y="Fraction", color="black", wideth=0.6,fill="Cluster",
            ylab="Immune infiltration",
            xlab="",
            legend.title="Cluster",outlier.size=0.45,
            palette=bioCol)
p=p+rotate_x_text(50)


pdf(file="boxplot2.pdf", width=10, height=6.5)
p+stat_compare_means(aes(group=Cluster),symnum.args=list(cutpoints = c(0, 0.001, 0.01, 0.05, 1), symbols = c("***", "**", "*", "")),label = "p.signif")
dev.off()


#Cib
library("limma")           
inputFile="exp.txt"      


rt=read.table(inputFile, header=T, sep="\t", check.names=F)       
rt=as.matrix(rt)
rownames(rt)=rt[,1]
exp=rt[,2:ncol(rt)]
dimnames=list(rownames(exp),colnames(exp))
data=matrix(as.numeric(as.matrix(exp)),nrow=nrow(exp),dimnames=dimnames)
data=avereps(data)
data=data[rowMeans(data)>0,]

out=rbind(ID=colnames(data),data)
write.table(out,file="uniq.symbol.txt",sep="\t",quote=F,col.names=F)        

source("CIBERSORT.R")
results=CIBERSORT("ref.txt", "uniq.symbol.txt", perm=1000, QN=TRUE)

library(limma)
library(reshape2)
library(tidyverse)
library(ggplot2)
library(ggpubr)
library(ggExtra)

immFile="CIBERSORT-Results.txt"    
riskFile="riskexp.txt"       


immune=read.table(immFile, header=T, sep="\t", check.names=F, row.names=1)
immune=immune[immune[,"P-value"]<0.05,]
data=as.matrix(immune[,1:(ncol(immune)-3)])
rownames(data)=gsub("(.*?)\\_(.*?)", "\\2", rownames(data))


risk=read.table(riskFile, header=T, sep="\t", check.names=F, row.names=1)
sameSample=intersect(row.names(data), row.names(risk))
data=data[sameSample,,drop=F]
risk=risk[sameSample,,drop=F]


for(i in colnames(data)[1:ncol(data)]){
  x=as.numeric(risk[,"riskScore"])
  x[x>quantile(x,0.99)]=quantile(x,0.99)
  y=as.numeric(data[,i])
  if(sd(y)<0.01){next}
  cor=cor.test(x, y, method="spearman")
  
  if(cor$p.value<0.05){
    outFile=paste0("cor.", i, ".pdf")
    df1=as.data.frame(cbind(x,y))
    p1=ggplot(df1, aes(x, y)) + 
      xlab("risk") + ylab(i)+
      geom_point() + geom_smooth(method="lm",formula = y ~ x) + theme_bw()+
      stat_cor(method = 'spearman', aes(x =x, y =y))
    p2=ggMarginal(p1, type="density", xparams=list(fill = "#DC0000FF"), yparams=list(fill = "#3C5488FF"))
    
    pdf(file=outFile, width=5.2, height=5)
    print(p2)
    dev.off()
  }
}


outTab=data.frame()
risk=risk[,3:(ncol(risk)-2),drop=F]
for(immune in colnames(data)){
  for(gene in colnames(risk)){
    x=as.numeric(data[,immune])
    y=as.numeric(risk[,gene])
    corT=cor.test(x,y,method="spearman")
    cor=corT$estimate
    pvalue=corT$p.value
    text=ifelse(pvalue<0.001,"***",ifelse(pvalue<0.01,"**",ifelse(pvalue<0.05,"*","")))
    outTab=rbind(outTab,cbind(Gene=gene, Immune=immune, cor, text, pvalue))
  }
}


outTab$cor=as.numeric(outTab$cor)
pdf(file="geneImmuneCor.pdf", width=7, height=6)
ggplot(outTab, aes(Gene, Immune)) + 
  geom_tile(aes(fill = cor), colour = "grey", size = 1)+
  scale_fill_gradient2(low = "#5C5DAF", mid = "white", high = "#EA2E2D") + 
  geom_text(aes(label=text),col ="black",size = 3) +
  theme_minimal() + 
  theme(axis.title.x=element_blank(), axis.ticks.x=element_blank(), axis.title.y=element_blank(),
        axis.text.x = element_text(angle = 90, hjust = 1, size = 10, face = "bold"),   
        axis.text.y = element_text(size = 10, face = "bold")) +      
  labs(fill =paste0("***  p<0.001","\n", "**  p<0.01","\n", " *  p<0.05","\n", "\n","Correlation")) +   
  scale_x_discrete(position = "bottom")    
dev.off()


#TME
library(limma)
library(estimate)
inputFile="exp.txt"  

rt=read.table(inputFile, header=T, sep="\t", check.names=F)
rt=as.matrix(rt)
rownames(rt)=rt[,1]
exp=rt[,2:ncol(rt)]
dimnames=list(rownames(exp),colnames(exp))
data=matrix(as.numeric(as.matrix(exp)),nrow=nrow(exp),dimnames=dimnames)


out=rbind(ID=colnames(data),data)
write.table(out,file="uniq.symbol.txt",sep="\t",quote=F,col.names=F)


filterCommonGenes(input.f="uniq.symbol.txt", 
                  output.f="commonGenes.gct", 
                  id="GeneSymbol")

estimateScore(input.ds = "commonGenes.gct",
              output.ds="estimateScore.gct")


scores=read.table("estimateScore.gct", skip=2, header=T)
rownames(scores)=scores[,1]
scores=t(scores[,3:ncol(scores)])
rownames(scores)=gsub("\\.", "\\-", rownames(scores))
out=rbind(ID=colnames(scores), scores)
write.table(out, file="TMEscores.txt", sep="\t", quote=F, col.names=F)


out <- out[-1,]
out1 <- t(out)
