# Supplementary material for: Effects of immune inflammation in head and neck squamous cell carcinoma: Tumor microenvironment, drug resistance, and clinical outcomes
Source: Front Genet. 2022 Dec 12;13:1085700. doi: 10.3389/fgene.2022.1085700 (PMC9790931; doi:10.3389/fgene.2022.1085700)
Supplement: Supplementary file 1 [file DataSheet1.ZIP › 07drugsen.R]

options("repos"= c(CRAN="https://mirrors.tuna.tsinghua.edu.cn/CRAN/"))
options(BioC_mirror="http://mirrors.tuna.tsinghua.edu.cn/bioconductor/")
BiocManager::install("sva")

# library(oncoPredict) # 这里我没有加载因为这个包依赖R版本>4.1.0，并且这个包提供的三个函数不是相互依赖的，所以我直接加载药敏预测的函数
source("CALCPHENOTYPE.R") # 如果安装了包就加载包，这个函数是需要自己提供细胞系表达谱以及对应药物的敏感性数据的，其实pRRophetic这个包也可以做，这篇BIB其实也表明函数是“similar”的，但是貌似在运算上做了优化，会更快一些。
library(sva)
library(preprocessCore)
library(ridge)
library(glmnet)
library(car)
library(tidyverse)
library(impute)
library(ggplot2)
library(cowplot)
Sys.setenv(LANGUAGE = "en") #显示英文报错信息
options(stringsAsFactors = FALSE) #禁止chr转成factor

#表达矩阵
dat <- read.table("exp.txt",sep = "\t",row.names = 1,header = T,stringsAsFactors = F,check.names = F)
dat[1:3, 1:3]
ann <- read.table("risk_score.txt",sep = "\t",row.names = 1,header = T,stringsAsFactors = F,check.names = F)
head(ann)
table(ann$Risk)
# 构建测试集数据
testingExprData <- as.matrix(dat[,rownames(ann)])

# 准备数据1：细胞系表达
trainingExprData <- readRDS(file='GDSC2_Expr_short.rds') # 数据类型为矩阵，细胞系表达是行为基因，列为细胞系，入值为表达谱的矩阵，表达谱需做log2标准化

# 准备数据2：细胞系对应药敏
trainingPtype <- readRDS(file = "GDSC2_Res.rds") # 数据类型为矩阵，细胞系药敏是行为细胞系，列为药物，入值为药物敏感性的矩阵，数据一般存在NA，需要过滤或进行填补
trainingPtype <- trainingPtype[,apply(trainingPtype, 2, function(x) {sum(is.na(x)) < 0.2 * nrow(trainingPtype)})] # 去除在超过20%样本中都缺失的药物
trainingPtype <- trainingPtype[apply(trainingPtype, 1, function(x) {sum(is.na(x)) < 0.2 * ncol(trainingPtype)}),] # 去除在超过20%药物中都缺失的样本
trainingPtype <- t(impute.knn(t(trainingPtype))$data) # KNN填补缺失值
trainingPtype <- exp(trainingPtype) # 这里根据数据特点做指数化，因为原始数据是经过取对数的，但CALCPHENOTYPE.R会做一步power transformation，因此避免重复，这里还原数据规模
batchCorrect <- "eb" 

# 是否进行power transform选项：默认进行
powerTransformPhenotype <- TRUE

# 低变异基因过滤阈值选项：默认为0.2
removeLowVaryingGenes <- 0.2

# 在过滤基因时候采用的数据类型选项：'homogenizeData' （批次效应消除后的数据）或 'rawData'（原始数据）
removeLowVaringGenesFrom <- "homogenizeData"
minNumSamples <- 10
selection <- 1


printOutput <- FALSE 
pcr <- FALSE
report_pc <- FALSE
cc <- FALSE
rsq <- FALSE 
percent <- 80


calcPhenotype(trainingExprData = as.matrix(trainingExprData), 
              trainingPtype = trainingPtype, 
              testExprData = as.matrix(testingExprData),
              batchCorrect = batchCorrect,
              powerTransformPhenotype = powerTransformPhenotype,
              removeLowVaryingGenes = removeLowVaryingGenes,
              minNumSamples = minNumSamples,
              selection = selection,
              printOutput = printOutput,
              pcr = pcr,
              removeLowVaringGenesFrom = removeLowVaringGenesFrom,
              report_pc = report_pc,
              cc = cc,
              percent = percent,
              rsq = rsq)


drugsen <- read.csv("./calcPhenotype_Output/DrugPredictions.csv",row.names = 1,check.names = F,stringsAsFactors = F,header = T)
outTab <- NULL
for (drug in colnames(drugsen)) {
  tmp <- data.frame(sen = drugsen[,drug],
                    group = ann[rownames(drugsen),"Risk"],
                    row.names = rownames(drugsen),
                    stringsAsFactors = F)
  
  avg <- as.numeric(by(tmp$sen, tmp$group, mean))
  wt <- wilcox.test(sen~group,data = tmp)
  
  outTab <- rbind.data.frame(outTab,
                             data.frame(drug = drug,
                                        avg1 = avg[1],
                                        avg2 = avg[2],
                                        p = wt$p.value,
                                        stringsAsFactors = F),
                             stringsAsFactors = F)
}
outTab$fc <- outTab$avg2/outTab$avg1
outTab$log2fc <- log2(outTab$fc)

# 把统计结果输出到文件
write.table(outTab,"output_wilcox test for potential drugs.txt",sep = "\t",row.names = F,col.names = T,quote = F)

# 设置颜色
jco <- c("#3C5488FF","#DC0000FF")

plotp <- list()
GCP.drug <- outTab[which(outTab$p < 0.01& (abs(outTab$log2fc) > 0.7)),"drug"] 

for (drug in GCP.drug) {
  
  predictedBoxdat <- data.frame("response" = drugsen[rownames(ann),drug],
                                "Group" = ann$Risk, 
                                row.names = rownames(ann)) 
  # 绘图
  p <- ggplot(data = predictedBoxdat, aes(x=Group, y=response))
  p <- p + geom_boxplot(aes(fill = Group)) +
    
    
    
    scale_fill_manual(values = jco[1:length(unique(predictedBoxdat$Group))]) + #自定义box的配色
    theme_classic() +
    theme(legend.position="none") + # 倾斜字体
    theme(axis.text.x = element_text(angle = 45, hjust = 1,size = 12), plot.title = element_text(size = 12, hjust = 0.5)) + 
    xlab("") + ylab("Drug sensitivity") + # 这里可能是AUC，可能是IC50，根据具体情况调整
    ggtitle(drug) # 补上title
  
  # 每种药物的结果画到一个单独的文件里
  ggsave(paste("boxplot of", drug, "sensitivity.pdf"), width = 4, height = 5)
  plotp[[drug]] <- p # 保存在列表里供合并图片用
}

# 合并图片
p <- plot_grid(plotlist = plotp,nrow = 5) # title可以AI下拉到合适位置，就如例文所示
p


#相关性热图
drugsen1 <- t(drugsen)
drugsen1 <- drugsen1[GCP.drug,]
drugsen1 <- t(drugsen1)
View(drugsen1)
myro <- cbind(drugsen1,model1)
library(psych)
spearman <- corr.test(myro[,1:9], myro[,10:15], method = 'spearman', adjust = 'none')#取相应的列并计算相关系数
spearman #查看相关系数矩阵
#整理结果以便于作图
r <- data.frame(spearman$r)  #获取相关系数R方
r$myro <- rownames(r)#定义
r <- melt(r, id = 'myro')
spearman <- cbind(r)
spearman#查看重新用r值组建的新数据框
#以上代码为将相关系数矩阵处理为3列数据框
p1 <- ggplot() +
  geom_tile(data = spearman, aes(x = variable, y = myro, fill = value)) +
  scale_fill_gradientn(colors = c('#2D6DB1', 'white', '#DC1623'), limit = c(-1, 1)) +
  theme(panel.grid = element_blank(), panel.background = element_rect(color = 'black'), legend.key = element_blank(), 
        axis.text.x = element_text(color = 'black', angle =45, hjust = 1, vjust = 1), axis.text.y = element_text(color = 'black'), axis.ticks = element_line(color = 'black')) +
  scale_x_discrete(expand = c(0, 0)) +
  scale_y_discrete(expand = c(0, 0)) +
  labs(y = '', x = '', fill = 'Correlation')
