# Supplementary material for: Effects of immune inflammation in head and neck squamous cell carcinoma: Tumor microenvironment, drug resistance, and clinical outcomes
Source: Front Genet. 2022 Dec 12;13:1085700. doi: 10.3389/fgene.2022.1085700 (PMC9790931; doi:10.3389/fgene.2022.1085700)
Supplement: Supplementary file 3 [file DataSheet2.ZIP]

Archive with 6 entries (6 files):
- allgene.txt
- clinical.txt
- genelist.txt
- HNSC_rnaseq_clinical_raw.xlsx
- risk_score.txt
- tumorexp.xlsx
