# Supplementary material for: Effects of immune inflammation in head and neck squamous cell carcinoma: Tumor microenvironment, drug resistance, and clinical outcomes
Source: Front Genet. 2022 Dec 12;13:1085700. doi: 10.3389/fgene.2022.1085700 (PMC9790931; doi:10.3389/fgene.2022.1085700)
Supplement: Supplementary file 3 [file DataSheet2.ZIP › allgene.txt]

gene	group1mea	group2mea	logFC	p	FDR
RAB4B	3.20779822807018	3.0954328245614	-0.0514422474699145	0.0140259224266506	0.0425008678578851
C12orf5	4.17273462280702	4.19306771052632	0.00701295617867848	0.477038411370468	0.565404746229099
RNF44	5.1393676754386	4.8192523245614	-0.0927815285350522	2.30680132971175e-06	4.292158551615e-05
DNAH3	0.481617788903509	0.490841011710526	0.0273671168486134	0.127652336284722	0.217624931376583
RPL23A	8.48513262280702	8.55845828070176	0.0124137238800008	0.257113147462741	0.36233009016641
ARL8B	6.63072715789474	6.69048942105263	0.0129446584117323	0.272023061065535	0.377389639421936
CALB2	2.68408332307018	3.5020381477193	0.383765340750064	3.59765974061819e-07	9.24622617952524e-06
MFSD3	4.97600791666667	5.2229500745614	0.0698761325077082	0.00332878460144371	0.0141756970184506
ZNF708	1.49471273399123	1.40975920921053	-0.0844194748920323	0.148988332183858	0.243570011417266
PHEX	0.927185516140351	1.09684196649123	0.242425741695851	0.0223777500157445	0.0602212642255257
MOGAT2	0.322590590438597	0.214649363377193	-0.587722463567751	0.000921413647012252	0.0052507253766894
PFN2	6.15804551754386	6.67089006140351	0.115406734198941	0.000222026767780266	0.00171215724737326
RMND5A	4.89655772368421	4.81944472368421	-0.0229009573257191	0.140760667627801	0.233547522484257
RAD23A	7.20447240350877	7.10635875877193	-0.0197822593123691	0.0407757110273341	0.0943940206023645
SERPINB11	1.27229248241228	1.22904762960526	-0.0498895384155472	0.251045346015658	0.355933203220908
SIN3B	4.27168974122807	4.26640650877193	-0.00178543179040735	0.930056504857815	0.942070679704723
TLL2	0.484966007236842	0.765722900219298	0.658938776255203	4.3525701551205e-07	1.08419206991972e-05
CTSA	6.35357976754386	6.45691080263158	0.0232744256378092	0.0425566249726688	0.0976343885960512
IL32	6.00026260964912	5.93691394736842	-0.0153124415054262	0.666431414916767	0.724867969982717
PTPN4	2.39565856666667	2.28763100350877	-0.066567944270169	0.00402848252645253	0.0163792983992193
NUCB2	3.82482168859649	3.89026156140351	0.0244746663472659	0.477919646415726	0.565881898749098
SERPINB12	1.53636409947368	1.2437620522807	-0.304809651931145	0.01748532966675	0.0501999244809463
TMEM143	2.33662152017544	2.11335320701754	-0.144890162472158	0.000360469427168576	0.00251477740633402
SERTAD2	5.22231090789474	5.23449635087719	0.00336238120954713	0.471332122544195	0.560240014801371
ST3GAL6	1.70264342280702	1.75699171842105	0.0453310619068441	0.305263371206135	0.409067290266552
PKP2	3.46626441798246	3.57594800219298	0.0449440462760946	0.245081039696364	0.349313780867423
ESM1	2.53796536842105	2.93558327807018	0.209974801201388	2.42883323206169e-05	0.000290270123977886
RWDD2A	1.98729014385965	2.08749632675439	0.0709711378852725	0.0556700310667846	0.11896450326271
SCFD2	4.17712356140351	4.17158803947368	-0.00191312662095822	0.982705676987095	0.985784449423318
YWHAB	8.1711551622807	8.28513271052632	0.0199847589344091	0.0271065878907553	0.0696308121833559
TMEM155	0.329500093377193	0.222222822105263	-0.568271886122349	0.00467845794199493	0.0183843622383918
TOMM40	6.29995329824561	6.34747335526316	0.0108412999884298	0.542703104784276	0.620180237744779
ADTRP	2.48018776074561	2.72644833526316	0.136573474529765	0.0358701218188811	0.0859641201051588
NDUFAF2	5.16158910964912	5.26476369298246	0.0285534781669936	0.165668560352328	0.263223416112367
SEPSECS	2.41822841535088	2.1882664127193	-0.144162130531631	6.73021199054547e-06	0.000103436628082693
CWC27	4.19977187280702	4.19626671491228	-0.00120458574677107	0.677317999213612	0.733800953751163
LHX5	1.10524503969298	1.47204045903509	0.413451064882193	5.28411716214448e-05	0.000541410644433323
MYOM2	1.2228189270614	1.22996708184211	0.00840891672720906	0.683569484890964	0.7391149158076
MAP9	0.977669359385965	1.0464218352193	0.0980460064560134	0.202424726384257	0.304052542982764
APIP	2.87237854517544	2.84574082412281	-0.0134416172802747	0.507949196387785	0.591638590320869
MAF1	7.2395924254386	7.33792735964912	0.0194641442329835	0.106595430352818	0.190385260789362
FOXP1	3.47982543421053	3.38836484649123	-0.0384257078925923	0.103545893548407	0.185997760395683
PLCE1	1.35457131140351	1.31578425131579	-0.0419133959530911	0.618583869106856	0.685486731869873
RAD17	3.95766944736842	3.83909439035088	-0.0438850889680762	0.0129541407485815	0.0399703250682492
SPCS2	5.01909265350877	5.14439409649123	0.0355745886103729	0.0492751681058408	0.108981156802226
SETDB2	2.38641059868421	2.23272763947368	-0.0960350162580588	0.000278780147681445	0.00204709607726523
DESI2	5.19545568421053	5.18849322807018	-0.00193465945108517	0.725783695446307	0.77397790836208
COX17	5.02954174122807	5.15757487719298	0.0362659040433222	0.0363749703885704	0.0868624797858823
NLGN2	3.9180791754386	4.08061916666667	0.0586415225131831	0.0463942299464128	0.104077203334757
SERPINE3	0.202095063464912	0.198732843815789	-0.0242037607545984	0.629633434902973	0.694891411516501
PKMYT1	4.54248907017544	4.50416940789474	-0.0122219530024741	0.288159000042753	0.393453773246008
FAM89B	5.73360535964912	5.83071839912281	0.0242310396913097	0.0327321045178824	0.0802712165845436
FAM69A	4.03674075438597	4.29727706578947	0.0902318597578482	9.50426015995988e-05	0.000872065518796557
ANKMY1	1.71531289035088	1.53068814078947	-0.164291381415219	8.47238616814529e-05	0.000795917500111399
PSMB6	7.96812911403509	8.02992318421053	0.0111451619613989	0.127830128264004	0.217734815614483
GUCY1A3	2.72313683903509	2.86322109605263	0.0723695982268355	0.286227839593566	0.391373279956719
PRKG2	0.84429133754386	0.801765604824561	-0.074560383865501	0.490349911773058	0.576337396301631
FBXO45	4.90624063157895	5.03201145614035	0.036517212654458	0.0920351900617322	0.170379286444081
AMZ2	5.22141509210526	5.34897564473684	0.0348217801084396	0.00788344064768991	0.0274429511954418
TMEM52	1.79741864214912	1.82173052372807	0.0193830964045253	0.396698703068529	0.494033090305504
CHN2	0.587393641578947	0.519297424254386	-0.177766579264586	0.028466988459127	0.072267780909865
GCNT4	1.57816587565789	1.4281579279386	-0.14409332643547	0.0145046407952076	0.0435564330561832
KLK8	5.04073321114035	5.76384276324561	0.193397380120487	0.018453642083102	0.0521733357051729
IP6K3	1.0093986675	1.28795295938596	0.351583814811835	0.00421087591092433	0.0169106223869862
MTF2	3.57408977192982	3.50291826754386	-0.0290185450211167	0.115349486818502	0.202006183103186
RBM15B	5.08917737719298	4.95661596052632	-0.0380769927285423	0.0225454060683895	0.0605452405195201
PIH1D2	0.965254668421053	0.911523032017544	-0.0826305165340706	0.066652610021896	0.135357289036274
RP11-106M3.2	0.10284851622807	0.0684698622368421	-0.586979965777504	0.0344703664219442	0.0834028749274024
MT1A	0.950021050438597	1.18069314824561	0.313602683756334	0.00423012815866234	0.0169657723565975
ATP2A1	1.7137686129386	1.64151407587719	-0.0621452139651962	0.7612557353755	0.803387996771686
NCAPG	4.21282739912281	4.0458121754386	-0.0583594642941252	0.00834378938603435	0.0287395112223133
FANK1	1.78489175263158	1.8302998995614	0.0362434747821888	0.325470058624403	0.428853680641156
ZNF880	1.46846270350877	1.45328137894737	-0.0149925648168173	0.801629316672552	0.83680234788701
MFI2	3.33975683333333	3.56520683201754	0.0942427113095186	0.0802160604732379	0.154549408726739
PTPRB	1.71257752412281	1.6228395	-0.0776489734073041	0.16653804062478	0.264004450372588
DGKD	2.89987007587719	2.83038281447368	-0.0349910705956462	0.354965779268261	0.456945226700218
TMCO1	5.49711039912281	5.60391883333333	0.0277626065692482	0.0030785123441346	0.013346588495629
RAB5C	6.7254191622807	6.83120071052632	0.0225149947250349	0.0167279122480895	0.0484986386230688
UPP1	5.56327119736842	6.24545330263158	0.166872852651761	3.89342119662689e-09	2.20804392512763e-07
AMN	1.91821535394737	1.85421597105263	-0.0489554051185981	0.471332122544195	0.560240014801371
KLK10	6.69580143421053	7.29879893070175	0.124402332775723	0.0391934580304474	0.0916422115426664
KDM5B	5.00474132894737	5.13379256578947	0.0367294990567575	0.167410947182218	0.265142090606297
STPG1	2.65010211842105	2.82190464912281	0.0906212875247538	0.00191341439692041	0.00930609679312335
FHOD1	4.16971468859649	4.44024250877193	0.0906898020207585	9.552340304514e-06	0.000136161599904921
PTPRH	2.06599783026316	2.42583215701754	0.231640994979185	0.000508042140580768	0.00330431640227923
PCMTD1	4.17900200438597	4.09326564035088	-0.0299061543340002	0.115021545316171	0.201546702766416
GLRA3	0.101336553679825	0.0728885283289474	-0.475390993891001	0.189980266358627	0.289922223579162
FAM188B	0.729244275438596	0.700641830263158	-0.0577250324120169	0.671088660474111	0.728747376727663
MAP2K7	4.74025631140351	4.61911982017544	-0.0373470992554341	0.0118833827170006	0.0375407503014159
AP5S1	3.31026285964912	3.26012132894737	-0.0220201254518957	0.160735215050258	0.257595361846446
GRIP1	2.11417889434211	2.00068730381579	-0.0796017579044426	0.0934152045915913	0.172228680346469
VRK3	3.26308526315789	3.19264021491228	-0.0314867031427217	0.0364702946389866	0.0869954925200349
SLC2A1	8.94881153508772	9.22267191666667	0.0434886818721378	0.0120521597600204	0.0379335743091856
WNT1	0.166703530745614	0.132179431842105	-0.334786960995245	0.00312729837694789	0.0135065484530633
MUSK	0.318780342850877	0.335818009780702	0.0751169332109207	0.111341213916796	0.196699762365552
SPINK1	0.502648374605263	0.917271834254386	0.867799818949937	1.14558147814208e-07	3.62272463735918e-06
HCG27	0.685845075482456	0.50785788118421	-0.433457894901011	0.00538888608855032	0.0204599506407353
GLYCTK	2.11373966491228	2.06593691491228	-0.0330014996314869	0.189644614108303	0.289582521036315
MASP2	0.431881062412281	0.330556518070175	-0.385737094368225	0.000268954436206239	0.00199209531263194
RPRM	1.23912340627193	1.03386320149123	-0.261274570887646	0.130279156466615	0.220858602699575
TNNT1	5.32269733947368	5.91327924298246	0.151800873432028	0.000411452923743934	0.00278450902026443
MT-ND1	12.1635869692982	11.9978706710526	-0.0197903482668953	0.128721978245391	0.218890029171655
PPOX	2.7678034122807	2.71118485526316	-0.0298179938304872	0.314063154898358	0.417582544132958
H6PD	4.91857011842105	4.72212553508772	-0.058802574125961	0.0118833854002465	0.0375407503014159
RCOR1	5.23514359649123	5.3771965877193	0.0386251069539947	0.0912150737568296	0.16935062437409
GRAMD1C	1.7338814495614	1.43110481447368	-0.276875921462647	1.14972068157764e-05	0.000158192096286184
RPS6KB1	3.97978692982456	3.89702421929825	-0.030318296082452	0.0336122188748624	0.0819457791700127
GLI3	3.58817403947368	3.49008473508772	-0.0399878041317074	0.186544546982061	0.286385290437249
KCNE4	1.83594901574561	2.27451563666667	0.309033357087695	6.57438360505986e-06	0.000101753979482543
HOXC13	3.15490549877193	3.56588348684211	0.176662772777386	0.00207068420944978	0.00986506820800014
FAM217B	3.45057912017544	3.44266033070175	-0.00331466893337673	0.87659111258796	0.896839888787402
FCGR2B	1.4887974320614	1.3572293095614	-0.133482981388489	0.0288291409084472	0.0729581865012226
LAMTOR4	6.34284536403509	6.52802979385965	0.0415174714825501	0.018347988625692	0.0519989373387904
PHYKPL	2.85566710219298	2.75975514824561	-0.0492875343000831	0.0977990084696864	0.177836365495813
KIAA1328	1.19217438157895	1.09896286359649	-0.117452641708714	0.0697703830001674	0.139859269118243
NME2	2.02070832675439	2.34210853947368	0.212946840533141	2.33940728295377e-07	6.5730074098202e-06
PHLDA2	6.24914854385965	6.49083946929825	0.0547454423102662	0.00868200297269657	0.0295761294158663
RLN1	0.235944339385965	0.210387624166667	-0.165396717654683	0.369177804262858	0.469435803544646
CLN6	5.1787218377193	5.19349796491228	0.00411049134156372	0.867634818985246	0.890106103263083
EFS	5.4783927504386	5.37293635701754	-0.0280419484580392	0.133070318521535	0.224126874011778
ERRFI1	5.47633387280702	5.83101130263158	0.0905357139167426	0.000453119517673692	0.00300950469625193
EVPL	6.43057163508772	6.28557541842105	-0.0329021658033013	0.112102976354588	0.197626823077961
SMIM2	0.118838295438596	0.178115785789474	0.583815566119509	0.00397090755052424	0.0162052252108356
IL27RA	4.55124763157895	4.31378372368421	-0.077308237706009	0.0680357473964097	0.137403600753669
WDR70	3.72675929824561	3.75900813157895	0.0124303941272359	0.675239073681055	0.732374687607913
OR10H1	0.18388345377193	0.220006243640351	0.258752798326765	0.358768223334891	0.460221085421412
BRDT	0.355202928289474	0.470863334298246	0.406664910352964	0.0862181875927172	0.162833576249292
OTUD1	4.54608459210526	4.74353709649123	0.0613387000835801	0.00603522770611011	0.0223399360826605
TTC5	2.44062308245614	2.47841545438596	0.022168535563573	0.625111436747996	0.691374328683071
PDCD6	4.81121138157895	4.95938964035088	0.0437623909364024	0.00567900701373297	0.0213139581914681
MRPS11	3.82753457894737	3.84122156578947	0.00514977100216196	0.864839402071361	0.888127540454012
EPB41L2	3.42072156184211	3.257458125	-0.0705540442245911	0.0718772458335415	0.142576328241572
DIO1	0.239293838508772	0.197841634342105	-0.274437187125527	0.0171346169278915	0.0494167625379554
LDHA	8.98326540789474	9.19828410087719	0.034124799413271	0.00467952534820669	0.0183843622383918
XCL1	1.90282163412281	1.98881731311403	0.0637704273295934	0.199296589695586	0.300971922338631
UBE3A	4.28668132894737	4.23304020175439	-0.0181669812826177	0.435382838440269	0.529131649848845
DNMT3A	3.0855320127193	2.98046670219298	-0.0499810071807119	0.252959358815531	0.358052347175898
PDE5A	1.8017530825	1.74571558328947	-0.0455827832299778	0.390393803828454	0.488437184226596
ZNF304	2.99583144473684	2.95941716754386	-0.017643378236055	0.395511876635757	0.493034474167812
ATP6AP2	7.24019571491228	7.32184984210526	0.0161794905226524	0.0767197027171481	0.149424041447199
XRCC6BP1	3.79936160964912	3.79394102192982	-0.00205977734042095	0.953243403146418	0.961375278099435
PLIN4	1.13140630359649	0.998654368684211	-0.180059757009213	0.111622276741649	0.197027997156587
ARL17B	0.335894416140351	0.289732312850877	-0.213287220210656	0.151402408486721	0.246342089257207
PLP2	9.45837923684211	9.50092698245614	0.00647529228509969	0.260409876239196	0.365801973121305
TREH	0.150562634692982	0.141380415175439	-0.0907814954846922	0.946377968459641	0.955956818748355
NOP16	5.0457898245614	5.08899907017544	0.0123018136293789	0.481010967061233	0.568884767430865
GNA12	5.38697996491228	5.60343142105263	0.0568338736878622	0.00285876099180208	0.0126326330313416
HEY2	2.19377391535088	2.29717322061403	0.0664447956678962	0.195222058523913	0.296157123428489
ACOX2	0.898492094649123	0.908482753903509	0.0159533171645605	0.582984785410589	0.654962950802291
ASUN	4.99763696491228	5.09168504824561	0.0268970765997816	0.0612512466748661	0.127332667407821
PROSER2	3.68411008552632	3.94671638377193	0.099336677501886	0.00346074729073898	0.0146081365315483
PPP1R7	5.45736125	5.45876526754386	0.000371115002333777	0.796688237559809	0.832549229826389
CYP2E1	1.00817234359649	0.669581444649123	-0.590410829893836	0.00014436498823532	0.00121842147401902
PES1	6.29430965350877	6.45809892982456	0.0370613864677058	0.00290556997736895	0.0127624192575546
RP11-864I4.1	1.31566125921053	1.4300151504386	0.120242342913067	0.000557263217031409	0.0035390819762627
HSDL2	5.25538225	5.12165463596491	-0.037185730136343	0.0220456788710981	0.0595675173294491
STARD5	2.833194325	2.71875324385965	-0.0594843404378491	0.170493194528966	0.268915220311543
PTCD3	3.92266809649123	3.91980567982456	-0.00105313568935528	0.710376515948936	0.760820674119805
TSPEAR	0.400790185570175	0.330176771184211	-0.279608554301991	0.365062352520128	0.465806832368771
CYP2D6	0.86777248122807	0.721144065175439	-0.267029336284082	0.00989282403132722	0.0327325753579049
FLYWCH2	5.36024697368421	5.49675003947368	0.0362794009373517	0.00262258271384228	0.0118339617525079
NTM	1.83883171710526	2.37690499035088	0.370294781204716	1.54696586999562e-07	4.63456500116232e-06
IFNA1	0.143893288377193	0.157503357719298	0.130383282946831	0.304350956686433	0.40845003958381
ZNF551	2.48123062938596	2.35904616535088	-0.0728521877125441	0.0669697227972228	0.135875599956504
RPL41	9.03753432017544	9.09112543859649	0.00852968360908113	0.305263371206135	0.409067290266552
SERPINB3	6.23787318245614	6.39588608684211	0.036090021446876	0.702980264752466	0.755214853137191
ASB2	2.58393938289474	2.47115847236842	-0.0643846940820723	0.225190511077388	0.328581882155927
CD1C	2.07523530491228	1.76657540276316	-0.23231959962488	0.00342927587485334	0.0144991859479012
MZT2A	4.5563655745614	4.66352687719298	0.033537927466877	0.233170902092111	0.33689983964028
EXOSC7	4.32784796491228	4.46575245614035	0.0452534635490482	0.0185243979653232	0.0523252108673134
OGDHL	1.20490325026316	0.990840351973684	-0.282192778827179	0.0673942975142572	0.13657510852838
IL12A	0.665397108552632	0.542936679561403	-0.293431644740789	0.116667222631864	0.203504696347616
FGFBP1	8.52895005745614	8.98867912850877	0.0757409778265843	0.00196929645841277	0.00952064085226356
FAM86C1	3.04897683421053	3.16809008552632	0.0552881704855597	0.0870709586574272	0.163934039398015
MATN3	1.39494994070175	2.10692851429825	0.594928015674184	9.98461640953456e-11	9.83676728193184e-09
PIGA	3.79607640350877	3.83451134649123	0.0145337089094939	0.44548939394688	0.537715109995256
MSANTD3	4.82957878947368	5.10568995175439	0.080208561018289	6.44356924161366e-06	9.98298545104439e-05
PLOD1	6.54572274561403	6.93391761403509	0.0831181990734797	1.7910672536628e-06	3.48441931918273e-05
CD79B	2.54587092324561	1.93784315789474	-0.393707466939088	4.38509160423241e-07	1.08606896138088e-05
DDX60L	3.1987460245614	3.07361015614035	-0.0575722580417171	0.315774362763698	0.419241204329239
VNN2	1.60313476666667	1.28741411776316	-0.316419515358978	0.000262347195110482	0.0019553899329064
SH3D21	2.96254346008772	3.02653354429825	0.0308300228152409	0.518021273603608	0.59968883353524
RCN3	5.00620783333333	5.82830809210526	0.219358956262397	3.32608336234234e-11	4.12246574159995e-09
PPP4C	7.10736506578947	7.23666592105263	0.0260103670564904	0.000973450584530537	0.0054802058731318
JAKMIP3	0.40645033195614	0.486530242192982	0.259450417755191	0.37184325425235	0.471606327995988
NCEH1	3.92995919780702	4.09172824649123	0.0581959971844925	0.149790679088667	0.244595510721815
SMARCC2	4.61262128947368	4.42479751491228	-0.0599754106150177	0.0356823502270491	0.0856342974140409
RFX4	0.0725410878859649	0.0373621778070175	-0.957219830447803	0.348762273426592	0.451189173425361
NRAP	1.51304079228947	1.72566999382018	0.189705715234035	0.121831040865282	0.210254168477966
RCAN3	3.92950669298246	3.91167147412281	-0.00656300000522902	0.620589180222288	0.687213423938061
GALC	2.75132980833333	2.81473624078947	0.0328706494241888	0.512972356423217	0.595818632547493
ZBTB21	3.08162805526316	2.93532642105263	-0.0701717964924324	0.014763866873411	0.0441537011047779
KBTBD8	1.52279235394737	1.47106143377193	-0.0498617341540076	0.452728373768015	0.544272714051989
ZNF451	2.80479280701754	2.77765978508772	-0.0140242962343797	0.277645975562629	0.383184356898531
MED31	3.47084607894737	3.55047412280702	0.0327243043067458	0.121892422482834	0.210254168477966
RNF24	3.3722230745614	3.53888089912281	0.069593234172155	0.00577879784420747	0.0215883189274732
BCL7C	4.80979840350877	5.01410329824561	0.0600152916542234	8.59849690934019e-05	0.000804323183199327
LEMD2	4.58012840789474	4.7642099254386	0.0568489379883248	8.93473709894165e-05	0.000828214562567155
BTLA	0.827621600438596	0.452608113070175	-0.870708853816599	3.67947012384688e-11	4.45273829396872e-09
TSPAN19	0.0680783463157895	0.0653646253947368	-0.0586859166151203	0.300789161391028	0.40533941311322
PRDM10	2.68566559429825	2.54835561184211	-0.0757130653442113	0.00955209608179893	0.0318658920514799
UQCRB	5.31043328947368	5.44484253070175	0.0360607472563634	0.0123960946719536	0.038730550724386
FAM69B	1.82571539035088	1.94075912017544	0.0881591851970839	0.0872022263380461	0.164080682736218
RNF5	6.30763589473684	6.21552213596491	-0.0212237934472008	0.100271929851915	0.181324778196739
CCDC63	0.0914085371929825	0.105326386842105	0.204466093467704	0.0777649773272644	0.151057878733914
CDK8	3.93238904385965	4.00383721052632	0.0259772585585447	0.243353937302506	0.34736757336326
LAMA1	1.40862233089474	1.74136673710526	0.305935211859265	0.000535648235184721	0.00343731846620208
DEFB4B	1.05488375833333	0.718248632017544	-0.554528786515362	0.15558960701287	0.251631765777207
PLK3	4.27504759649123	4.66761393859649	0.126744757311628	7.19705509848975e-08	2.51389863201566e-06
MPLKIP	3.54891251315789	3.75787824122807	0.0825413129408019	3.08230820231646e-05	0.000351158931809291
RIC8B	2.3301498495614	2.25626055219298	-0.0464890568258631	0.109873613118214	0.194881426429755
WNK4	0.650748906140351	0.573103964780702	-0.183304104598233	0.485445962534398	0.572442221306108
LNPEP	3.75975151754386	3.53748601754386	-0.0879128716724187	1.14597124756712e-05	0.000157817491970063
PXT1	0.123500735263158	0.0913991014035088	-0.434267744427184	0.111940471477276	0.19743092794747
NCAN	0.120119148381579	0.074275472004386	-0.693508378438457	0.0441141536235792	0.100235131141453
DOCK10	2.32144603552632	1.83342290921053	-0.340484138666381	2.78214501096128e-08	1.13720177323042e-06
GABRA3	1.66260389096491	1.84397590214912	0.149375309173379	0.11161815287593	0.197027997156587
DHDDS	4.36503167105263	4.3518364868421	-0.00436777085985884	0.61608122005129	0.683403267482373
C10orf90	0.129413624820175	0.140609948951754	0.119709162907967	0.355019751876149	0.456976429362189
MGA	3.09001262061404	2.83308342368421	-0.125239646275208	0.000630365210316155	0.00390333719474174
RMI2	4.59653733333333	4.35465353508772	-0.0779895186043413	0.0364385002109784	0.0869331433937484
GALNT16	0.512143235701754	0.34551404952193	-0.567802982517611	0.0044460084527461	0.0176793541811785
ARFGEF1	4.4923680131579	4.43558842982456	-0.0183506109706246	0.398284477229517	0.495486007005055
VPS45	4.05147967105263	3.97992853070175	-0.0257063777304305	0.0825761844041416	0.157477773682498
NLGN3	0.648944775087719	0.480031153026316	-0.434967673952264	0.000566134523178916	0.00358062612622912
ITGB6	5.44058223464912	5.72518646149123	0.0735616279830467	0.114367862836566	0.200652931956071
USP18	4.33514324592105	3.8310187902193	-0.178351563285765	1.52710313491035e-06	3.06798014123362e-05
GDF9	0.33096579377193	0.306699116885965	-0.109858105730541	0.0823877381027852	0.157333144495739
SOSTDC1	2.39261140381579	2.20368314083333	-0.118669301243525	0.199520474634081	0.30110272728311
CAND1	5.14315860964912	5.06378083333333	-0.0224396810867455	0.209045239284451	0.311440120450051
KCNJ11	1.24203139061404	1.10949952894737	-0.162792581107683	0.0758946375090787	0.148230357590168
CRYBB1	0.7455552625	0.731440308640351	-0.0275751590379794	0.554542785388413	0.630385386800922
CAPN3	0.778708318289474	0.647024622675439	-0.267262422089885	0.0763061676388161	0.148882758720447
MEP1A	0.28709903627193	0.254416583333333	-0.174355776583676	0.0649600940253552	0.132991712199386
TRAF3IP2	4.94168057017544	5.01773668859649	0.0220350076885856	0.100418934280566	0.181547888596403
POGK	4.55334604385965	4.46254921929825	-0.0290590237300572	0.150394599228057	0.245190898009548
PRH1-PRR4	0.183513432894737	0.172795119736842	-0.0868231979899048	0.571963709425079	0.645696360375646
SMARCC1	5.53764514035088	5.36328462719298	-0.0461557882598362	0.00985218405962035	0.0326191763921381
PRKACB	3.60759439736842	3.50866313421053	-0.0401157035580857	0.130882143077579	0.221509487607016
CLCA4	3.35567196350877	2.81675511635965	-0.252567546978331	0.00429945282054214	0.0171944549567817
HOOK3	3.22720012719298	3.22516400877193	-0.000910518372590596	0.685135772621269	0.740547977313193
DHX15	5.56988716666667	5.51308715789474	-0.014787692550696	0.169167064798187	0.267344845129392
AC006547.14	0.486855371008772	0.557986899035088	0.19673799154233	0.0191353246380314	0.0535880171417683
ATAD3C	1.19681323285088	1.29675079473684	0.115703221954908	0.102944388799189	0.18517700274517
RAD54L	3.52278719035088	3.43289482105263	-0.0372916691696408	0.250900090082794	0.355760077911474
CHORDC1	3.18402990350877	3.44313902631579	0.112870549580084	0.000471616369180097	0.00311218204290636
SLC18A2	0.632591013245614	0.527970154649123	-0.260816682166104	0.0280576267494969	0.0714646445994395
DENND5A	4.01162624298246	3.99774128596491	-0.00500208752493236	0.623602438047897	0.690052982241927
ATP6V0E1	8.01866750438596	8.08141854385965	0.0112460357799447	0.070761964545462	0.141092453697354
BTBD16	0.571635220833333	0.886995468070175	0.633831923738047	2.93642233262408e-07	7.88997418896469e-06
N4BP1	5.39447445175439	5.48366585526316	0.0236582495665965	0.202676502807248	0.304351371414495
ART5	0.423139550877193	0.549937470833333	0.378134049406157	0.00948574954571886	0.0317064995146049
TBX19	1.56702867149123	1.5504272504386	-0.0153657436283038	0.868753451377786	0.890956345537514
CXCR1	1.34675504236842	1.57184326035088	0.222969896642082	0.0775520561551674	0.150682388783866
ISLR2	0.715564952675439	0.819028153815789	0.194830316845106	0.383761997447046	0.482259864167101
MYH7	1.75239316929825	1.98393943986842	0.179041491590735	0.236774105578696	0.340720279668589
PDRG1	5.08720820175439	5.1891244868421	0.0286170065714519	0.0779110372716213	0.151234196472091
AKR1C2	4.42664150622807	4.92044957078947	0.152577596710342	0.0291952530657226	0.0736905640280983
ADCY2	0.547767076030702	0.555536221842105	0.0203184263508757	0.143171883265053	0.236577644758693
RGS20	2.78143383859649	3.28723322236842	0.241045027360698	0.000103170889177726	0.000928900641928805
EIF3I	8.54488980263158	8.72709482017544	0.0304395855649373	2.79396900233052e-06	4.99889518007192e-05
TTLL4	3.40617469736842	3.21359759649123	-0.0839631430061183	0.0118355506640824	0.0374281025012927
HMGB2	6.91668831578947	6.69615950877193	-0.046747551604482	0.0306451184475006	0.0762975579814736
UBE2N	5.40852625877193	5.46705798245614	0.0155291414132144	0.101304571823486	0.182654852693003
FAM185A	2.29448635964912	2.2451570745614	-0.0313548485771913	0.551216954469314	0.627529879499177
PDE1C	0.236368846342105	0.274387601609649	0.21517539447719	0.227646027633975	0.33097075004319
ABCA1	3.96452055438596	3.84554492280702	-0.0439583595213902	0.207247554325438	0.309331617211582
NIF3L1	5.08853885964912	5.05769524561403	-0.00877134621962128	0.232892419716446	0.336529108557922
ANKRD1	1.86486477223684	2.48564876776316	0.414551432649998	3.4656033294495e-05	0.000385464392885291
MCOLN2	1.86672896535088	1.51300389517544	-0.303096772848496	3.27586115538707e-06	5.70177917294948e-05
MUT	4.80838072368421	4.74874595614035	-0.0180045536503544	0.209302970818731	0.311703232414058
SIM2	1.88790140245614	1.30944527035088	-0.527827658487531	0.00117539031451404	0.00635181917853948
ZCCHC17	5.75480857017544	5.84760995614035	0.0230791458201409	0.0365658435478973	0.0870612625077666
EML2	4.48573492105263	4.46487667982456	-0.00672404009835148	0.731657351057037	0.778513003904431
GPR35	1.03217863684211	0.833101081140351	-0.309129221144841	9.25909961482525e-08	3.08683518395335e-06
PRG4	0.662281930925439	0.631917463289474	-0.0677093618304591	0.0842869816173607	0.159985997341882
PCDHGA2	0.37635928447807	0.44988860304386	0.257457257793873	0.00207068420944978	0.00986506820800014
KATNB1	4.56423717982456	4.58249277192982	0.00575884218925493	0.699292603069367	0.752252258456856
S100A12	5.58871815263158	5.89428365	0.0767990692174387	0.129259404560573	0.219585253530612
ZNF248	1.98322600833333	1.88844002324561	-0.0706541317995981	0.121892422482834	0.210254168477966
CREM	3.21556713157895	3.22303929824561	0.00334857014535372	0.783006290684047	0.821266886065865
RP11-514O12.4	0.822797523684211	0.815858556140351	-0.0122183953353851	0.825342414754238	0.855802023993122
POU6F1	1.61738989429825	1.44887141798246	-0.158737935725561	0.00890187412897622	0.0302215382125548
CSPG4	4.90785996929825	5.19458733815789	0.0819150582068433	0.100125097037721	0.18114451046177
CALML5	7.77818696061404	7.0127944	-0.149444480644314	0.00313219518103449	0.0135183116364277
BIN3	3.12651560263158	3.11729914824561	-0.00425910864585299	0.793398693160317	0.829788670648582
B3GNT4	1.48552049078947	1.87856348640351	0.338661367571999	6.18121048473744e-10	4.81959695692629e-08
PLP1	0.398034602236842	0.348840132921053	-0.190327826618777	0.833613825446335	0.862225646630643
ANKRD20A1	0.0322350697368421	0.0292462681578947	-0.140378556943355	0.437710198038844	0.531455840864196
RTN2	3.09193855701754	3.38979005701754	0.132684274049458	1.32249487649452e-05	0.000178136930384262
TMED6	0.960286413157895	1.03396020921053	0.106643995688179	0.0116459149429421	0.0369653173808503
XYLT2	4.6581298245614	4.75808603947368	0.0306305111623182	0.212935389630256	0.315736056508518
LYZ	7.45353953070175	6.6614011754386	-0.162100024903405	7.61434248695072e-06	0.000114170565543362
DDX21	6.58662675438597	6.65758977192982	0.0154601781115846	0.238224009352492	0.342174280349388
VAC14	4.51984320614035	4.6552351622807	0.0425813220599802	0.00182790597215701	0.00899266545649203
USP9X	4.95932687719298	4.90074871052632	-0.0171421454296015	0.304593306608603	0.408632553183277
STX17	3.58242414517544	3.35215949166667	-0.0958453646106594	0.000258741282222374	0.00193508261142368
ISG20L2	5.12075610526316	5.14979315350877	0.00815763910308043	0.440419491815742	0.533523068472936
ZFYVE19	4.16654971929825	4.27949740350877	0.0385881764854026	0.0220044728885098	0.0594875538827629
STOX1	1.26457311144737	0.959104630175439	-0.398890334274157	0.000935944400151623	0.00531579064520706
NR2F1	2.12912846192982	1.93516339903509	-0.137807609986813	0.0540541054055364	0.116466780594096
ZNF566	1.51396931697368	1.36362262850877	-0.150891521623895	0.0128510543952239	0.0397720207410786
KRTAP1-5	0.192106745438596	0.307512615526316	0.678737420189383	0.000183187552585151	0.00146942040484404
MORF4L2	7.786485	7.94024510526316	0.0282113329913316	0.000898636464716683	0.00516769130544611
PTGS2	3.65410149868421	3.94480805131579	0.110438394729989	0.135845235325845	0.227504132257046
ZZEF1	3.64503815789474	3.37474929385965	-0.111153587377079	2.00489202197054e-06	3.82772490505158e-05
CCDC90B	3.58939325438597	3.66119360526316	0.0285740722363024	0.315774362763698	0.419241204329239
SYNJ1	2.47014899780702	2.18627806842105	-0.176121160642815	1.88841666288915e-06	3.63242499273384e-05
UBE2Z	6.49802395614035	6.46910992982456	-0.0064338337027845	0.33109648200083	0.43470201878274
CDK5RAP2	4.37057109649123	4.11153100438596	-0.0881460989583678	0.000216506112404519	0.00167885087868065
MMP8	0.195468867017544	0.574218136666667	1.5546600558056	1.00298237311778e-13	4.19979804438999e-11
ZNF132	1.55251731833333	1.41164479763158	-0.137232242853523	0.0348783321643262	0.0842308433427922
FOCAD	3.4560555127193	3.37141284035088	-0.0357730901150899	0.0970810270479356	0.176970502277277
ICA1	1.79640385464912	1.4932860577193	-0.266621164588308	0.00187697272927187	0.00918115654875219
WIF1	0.736917585921053	0.814277837061404	0.144017852940556	0.775973442181908	0.815894905445286
FGFR4	2.01881926842105	2.178326775	0.109708630279414	0.115021545316171	0.201546702766416
WDR36	4.15414274122807	3.96188237719298	-0.0683647404886467	0.000263074008503311	0.00195606407193391
TRIM25	5.21298002631579	4.93773569298246	-0.0782587182204835	1.75635667263741e-05	0.00022143925924335
MBOAT1	3.50472978596491	3.22652252675439	-0.119323118951127	0.0187738639065676	0.0528550127092943
CRB3	4.86597162197368	4.80149111035088	-0.0192454000474269	0.598195091681247	0.667901225139781
XPO4	3.26773704692982	3.0693424377193	-0.0903622831226498	0.000260178034565037	0.00194299135725464
SEC14L3	0.0527307530701754	0.0452719946491228	-0.22002572858716	0.260090320573459	0.365446089079127
TMEM30A	6.54531089912281	6.45306535087719	-0.0204770852375327	0.0932764603597205	0.172076091617878
ECHDC3	3.03953584092105	3.09166470179825	0.0245328335913984	0.817603671031743	0.849898601290961
WAS	3.72546616184211	3.18678336359649	-0.225320010526497	2.95871747194521e-07	7.92204334953413e-06
FBXO6	5.33984596052632	5.04747196491228	-0.0812371323935599	7.2172467453428e-05	0.000696745384605361
ZGRF1	1.63417755263158	1.48532512105263	-0.137785984747693	0.014677008077821	0.0439623732504445
C8orf76	3.49315505263158	3.69410946929825	0.0806959371527036	0.000320657757869126	0.00229111533272459
DDR1	7.06712901754386	7.05262223245614	-0.00296448200803523	0.472207555362751	0.561063619510639
SPI1	4.86302532017544	4.55431406578947	-0.0946203199879352	0.00352448002676924	0.0148282873067113
PGBD4	1.06995845964912	1.083687575	0.0183941043491414	0.458739443032007	0.549350670091859
ZNF780A	2.07815234166667	1.88447981798246	-0.14113507235555	5.8329457567194e-05	0.000586692037532856
ATOH7	0.170881611929825	0.23181426504386	0.439972186337834	0.159002026374402	0.255510470864511
PPARA	3.00338957105263	2.83901243070175	-0.0812024537147644	0.0125210190828274	0.0390098403170432
BPI	0.106297809057018	0.113689580175439	0.096988173812933	0.224088714868617	0.327433577887132
ZNF425	1.52117797719298	1.27962048991228	-0.249472958766263	4.3986615206972e-06	7.3084355580103e-05
ZNF778	1.62665715570175	1.56324873201754	-0.0573628646914022	0.172273463411215	0.270972352795718
SCPEP1	6.65401663596491	6.55222499561404	-0.0222405749015988	0.25325449849334	0.358272126964667
SGCB	4.07080627631579	4.24394860964912	0.0600926192598861	0.0496043456554808	0.109472887475457
PLIN1	0.276842461842105	0.235881294210526	-0.231004224251372	0.620582988999022	0.687213423938061
HTR1F	0.180333492850877	0.171421008377193	-0.073123440767179	0.313191361242766	0.416772453280487
FBXO28	4.68531860964912	4.57716409210526	-0.0336931432149687	0.0188097407274062	0.0529172442320164
PDIA3	8.36972081578947	8.61656160526316	0.0419327837017334	5.19456965021677e-06	8.35972156588288e-05
RPF2	4.75796972368421	4.87165123245614	0.0340647611038354	0.0203717259411561	0.0561199239988579
APPL1	4.25399216666667	3.99834868421053	-0.0894130859580533	3.16007960485941e-05	0.000357901720317496
UPF2	4.50966839912281	4.37772870614035	-0.0428388029314326	0.0363749703885704	0.0868624797858823
NRK	0.209273028855263	0.265278486219298	0.342121290615185	0.00355277673889444	0.0149228274665397
SLPI	10.3122777017544	10.4121023333333	0.0138983761636533	0.513888430708663	0.596567058808176
ITGB3BP	2.87706888421053	2.78803683201754	-0.0453501428160732	0.180225870423557	0.279448285163403
TOR4A	4.17588803070175	4.35384942850877	0.0602084858732872	0.139995669535287	0.232629845938785
MED1	4.38442743421053	4.24151230263158	-0.0478097057919227	0.0359328993150938	0.086034075334737
KLHL10	0.08755154	0.0730567204824561	-0.261115562821047	0.361139012898324	0.462259139604759
CLEC5A	1.79183689473684	1.94429765833333	0.11780978295187	0.122063928358814	0.210408312578131
RBM12	5.20255555701754	5.16434081140351	-0.0106362544287624	0.287514306021361	0.392713061610585
PDCD4	6.00557629385965	5.89317083333333	-0.0272586051386283	0.0749605855902065	0.146947607134679
RBM43	2.38801790438596	2.32860884035088	-0.0363453373557241	0.218735107762516	0.321882408196295
TTLL1	3.03225679824561	2.91106022368421	-0.0588472527403801	0.0712063621693594	0.141611099919887
QRFP	0.800046638026316	0.85240358381579	0.0914525556397708	0.196450290116424	0.297521138036985
WDR90	2.89526991491228	2.67743073815789	-0.112848596699986	0.00503398569287162	0.0194231333384999
MAPK4	0.320549285600877	0.249925406942982	-0.359048622906712	0.567585832514744	0.642169218191924
NYAP2	0.143612180337719	0.125848104802632	-0.190494624694653	0.478597124324411	0.566553123603318
PRKAG3	0.602474234868421	0.689916146491228	0.195521480049854	0.108662075665631	0.193200768267594
SDAD1	4.69451214473684	4.64611764035088	-0.0149495564701119	0.141144370011565	0.234108333985295
HAUS5	3.8215796754386	3.61262094736842	-0.0811232205796732	0.0013209822988252	0.00697429644474219
SBNO2	6.11204938157895	5.94512477631579	-0.039949109923251	0.0252407894270889	0.0659962049515021
FCGRT	5.23806666666667	5.18664256578947	-0.0142334707731773	0.441262170587808	0.534249117674809
MED28	3.66053982017544	3.64003315789474	-0.00810482625810449	0.55169186485571	0.627977504885751
ZFHX2	0.51075047797807	0.351875886587719	-0.537551996866419	0.000985843056465223	0.00553375527202849
CBY3	0.327051599210526	0.205574487192982	-0.66985703883496	1.57005467118986e-05	0.000203458433739603
ZNF622	5.95822010087719	6.17216745614035	0.050895785230193	1.0875447422576e-05	0.000151125453379359
MYSM1	2.95990619561403	2.8553378504386	-0.0518899963226178	0.0616458384328678	0.127876216881461
ANXA3	4.14844744780702	4.68550656798246	0.175633521247053	3.58250184928223e-06	6.17258642619043e-05
HS3ST3A1	2.70238285328947	2.64268732377193	-0.0322263403643968	0.519863594894532	0.601051951398034
CEACAM19	3.71042647807018	3.90035672763158	0.0720210588829744	0.0796041690169637	0.153620853041401
SZRD1	6.64085572807018	6.66077594736842	0.00432109740831566	0.78573746475295	0.823513304404534
PHACTR3	0.465205169447368	0.556622324802632	0.258831644510878	0.0724399467920986	0.143360082606639
GPSM2	4.21822184649123	4.00941499561404	-0.0732432201804825	0.00206084656817521	0.00984249884329555
RBM46	0.0802757752631579	0.125644324210526	0.646308903200927	0.769892605285396	0.810554832897058
SLC20A1	4.98448930701754	5.27506327192982	0.0817426995685078	9.36563039110381e-05	0.000862434832120278
NPIPB3	0.509827548333333	0.4707657375	-0.115000006599663	0.172385176642361	0.271120321307455
GPR125	3.18430073815789	3.37305859824561	0.0830807854681213	0.00757327077700974	0.026586020687954
POLG	4.92378942105263	4.92995201754386	0.00180454269303798	0.822024057453625	0.853223998041788
IGF1R	4.64609918421053	4.8949432631579	0.0752721848716726	0.00470034691472137	0.0184378845667056
F2RL2	3.16176876929825	3.26148691447368	0.0447979777941119	0.444218809540082	0.536602914707343
SLA	2.82259416622807	2.28615154561404	-0.304100671552332	6.49316120244363e-08	2.28360170527131e-06
RPL38	7.80146272368421	7.9746597631579	0.0316783226680188	0.00875474803884863	0.0297944469904926
PTPN12	5.79861009210526	5.95568412280702	0.0385601059916287	0.0141932653604342	0.042864274970429
TBC1D3B	0.118004284605263	0.0911611646491228	-0.372347981906624	0.0122354692253781	0.0383769237805788
FGF10	0.417068823377193	0.322145995482456	-0.372570811200242	0.0455046409637198	0.1026509360005
ZNF318	3.55488531754386	3.47746355175439	-0.0317676249343894	0.483225702344459	0.570757440772517
RHEB	5.51851544736842	5.62532640350877	0.027656594171074	0.0762473461045116	0.148786879415978
RASD2	2.18345254758772	2.45782627877193	0.170771770676671	0.00760539718817981	0.0266744293439378
PRRT2	0.707206075964912	0.654137331973684	-0.11253711753202	0.394327183369042	0.491996648086525
ZNF350	1.92450398464912	1.862721925	-0.0470743394828057	0.513888430708663	0.596567058808176
TONSL	3.88387353508772	3.76515662719298	-0.0447863441602858	0.104605245526209	0.187549932161958
ZNF664	5.40937585526316	5.41076463596491	0.000370343997645683	0.949281315335533	0.958322683617433
IL10RA	3.32006358245614	2.78092958114035	-0.255643657714184	5.12475614101044e-07	1.22874223293587e-05
TYK2	5.08590256140351	4.80566043421053	-0.0817691104345548	7.43554390615944e-05	0.000714677137546995
FATE1	0.54442330004386	0.415247431403509	-0.390757568001586	0.284243571746457	0.389541796204592
FAHD2B	2.52090322105263	2.78999422675439	0.146321403380821	0.00374754141108529	0.0155328921108333
PSMB5	7.83345168859649	7.99872710964912	0.0301222839270192	0.000313720810428941	0.00225277268547647
LRIG1	3.68070940131579	3.43610950087719	-0.0992078382582786	0.0338503066000081	0.0824216353193163
KCTD1	4.44137671929825	4.27204306578947	-0.0560807557697625	0.00327579179838883	0.0140043516410119
NR5A2	0.626528397412281	0.604472727368421	-0.0517026518572263	0.280803785278815	0.386397473001174
C14orf79	2.82261715350877	2.95540981140351	0.0663247336396	0.0272053978625572	0.0697913135953333
NOTCH2	4.64651496491228	4.47221444298246	-0.0551596871454629	0.0886567366494077	0.166065251135253
RECQL	4.56584568201754	4.56712159824561	0.000403101855139809	0.663333699018515	0.722521305472399
FN3KRP	5.44369465789474	5.37535050438597	-0.0182273170001972	0.169829159294686	0.268115495552134
TMOD1	1.59544582254386	1.5283734554386	-0.061962512523424	0.952111255830731	0.960611691122071
ELAC2	5.33633212719298	5.31350530263158	-0.00618454455156625	0.29139708487246	0.396676864251979
MRPL10	5.44965922368421	5.53500406578947	0.0224183581788631	0.10056609968462	0.181728459906486
NCAPH2	5.80301574122807	5.88203114912281	0.019511581896519	0.21953468489474	0.32281176541784
PAQR3	2.16958447850877	2.36311601403509	0.123271695848284	0.00224509900953534	0.010526213141412
DPYSL3	5.09527821578947	5.22342255394737	0.0358344931355368	0.443795741508321	0.536302622365261
APBA2	1.88891046973684	2.19261708333333	0.215099560322514	0.00044353355332967	0.00295605688687064
ANTXR2	3.05629152236842	3.46257438201754	0.180062902590547	0.000465373885292247	0.00308024601337491
MINOS1	3.89662318421053	4.00663114912281	0.0401652761498485	0.0390583688030005	0.0913958693869237
SERPINI1	2.44471071052632	2.29985859692982	-0.0881185949926269	0.0833330747860958	0.158547415992511
UBE2J1	5.48186372368421	5.39066013157895	-0.0242045100390853	0.108772146554733	0.193284671106451
THOC1	3.13778999122807	3.14676623684211	0.00412121186267167	0.500237196964413	0.585272950681034
EOMES	1.52028358899123	0.928420207807018	-0.711490635089716	9.91326596082835e-13	2.67292955354335e-10
CTD-2369P2.10	0.342614454122807	0.263674398596491	-0.377828516852943	0.0196030280569358	0.0545597497658541
KIAA1324	1.69052119210526	1.40754501491228	-0.264287039646682	0.0161221825607227	0.0471516315462887
HIST1H3F	0.782332586842105	0.877276736403509	0.165249952295125	0.0788557413157215	0.152673620716157
NTN5	0.465666449429825	0.397716685833333	-0.227555851545514	0.376431841151999	0.475732720020238
MZT2B	6.60997077631579	6.72133114035088	0.0241030895418497	0.0889900089702963	0.166510207547221
RP11-315D16.2	0.275801212982456	0.361484784210526	0.390306119964302	0.00259153251066428	0.0117317417250072
MCL1	8.37803836842105	8.41357805263158	0.00610697641502211	0.565551041544247	0.640055519697609
LRRC26	0.338047271535088	0.287559803903509	-0.233362977835396	0.0096165619477505	0.0320392240570079
POPDC3	2.51950618421053	3.0528198402193	0.277001455080452	0.0004616652955936	0.00306097235892064
G2E3	2.81051525614035	2.90990782938596	0.0501388106236791	0.171827097845388	0.270408628587525
ULK1	5.03552514473684	4.99105831140351	-0.0127964826317402	0.548371720708575	0.62507787403175
EXTL2	2.81328492807018	3.03827167324561	0.110995201647139	0.00207070792107544	0.00986506820800014
PBX1	2.43578458008772	2.04066158837719	-0.255349593526694	0.00128230589436786	0.00680986844870064
A2ML1	5.93770960846491	5.55494214833333	-0.0961346513249652	0.0373378925930083	0.0883928021044277
COL19A1	0.364307578592105	0.108644326938596	-1.74554416385109	0.0700740383829244	0.140193686007181
PNMA6A	0.751223532192982	0.798495735701754	0.0880424467233413	0.0108695603355944	0.0351549732608928
TCTE1	0.181604978859649	0.0883525860526316	-1.03945948817859	0.000530409652638184	0.00340939604826276
SLC35D3	0.142685649210526	0.144076301710526	0.0139928131110807	0.889531688068132	0.907903606980948
EP400	3.5554189254386	3.37081471052632	-0.076922232374669	0.00412938629002654	0.0166529881635838
FCRL1	0.360872168596491	0.127411238991228	-1.50199533926251	2.81924059637384e-08	1.14930792375781e-06
ADAMTSL4	3.49173585482456	3.76090651447368	0.10713602036177	0.0138055085915864	0.0419653602737523
SORBS2	1.14384020517544	1.05366080214912	-0.118475016536929	0.43621996546499	0.529855737708957
TRMT44	2.47795173245614	2.34076756140351	-0.082166404061764	0.00136409447260906	0.00715765378952839
DENND1A	3.48149862280702	3.37003701754386	-0.0469440142008151	0.0548571069156943	0.117718357468208
GBP5	4.47387674517544	3.63284693026316	-0.300424931665743	3.35584656804046e-06	5.80810877299705e-05
RARRES1	3.56035361214912	3.25238597526316	-0.130522057220896	0.0259923540429929	0.0674677401261202
PRPH2	0.612528474210526	0.65564574	0.0981395937974422	0.377967987823463	0.477046147039557
KRTAP19-1	0.308718023070175	0.634740397105263	1.03987695324387	1.60563463766087e-05	0.000206502081558242
ENTPD6	5.0693623245614	5.22656015350877	0.0440574710038693	0.0102443384377458	0.0336134153393927
CFB	2.98588640864035	2.62585820745614	-0.185370267526108	0.000321534901682092	0.0022952484458672
C7orf73	5.40366044298246	5.52726404385965	0.0326285124660077	0.00419478623168295	0.0168592232203806
ANAPC1	2.55927012105263	2.52802867149123	-0.0177196004393365	0.518481537165398	0.59999568893118
CDO1	0.849244873114035	0.924469701929825	0.122445434707144	0.597204140917706	0.667090293280166
ASGR1	0.773371211403509	0.818504969210526	0.0818301140741448	0.0459281363626374	0.10334839352231
PIGO	4.20877784210526	4.04384705701754	-0.0576729259943853	0.00555645548593431	0.0209306775400305
NDUFA3	5.09671486842105	5.08309117105263	-0.00386153769338016	0.522633399778241	0.603346557589708
AP000275.65	0.313964972938596	0.264989108377193	-0.244670552825217	0.147685341124519	0.242057801828168
NR6A1	1.60041059912281	1.54307452982456	-0.0526343433088727	0.226006905841895	0.329304146367471
MARVELD1	5.84364948684211	6.24783532894737	0.0964867844364656	5.71100758613689e-05	0.000575934879208254
CPT2	4.31236357017544	4.21328126754386	-0.0335345854677231	0.0163748363055104	0.0477180241144083
PI4K2A	5.12979240350877	5.31595382894737	0.051428131429919	0.000130161125672718	0.00111819247650308
C14orf93	2.82904663596491	2.78123278508772	-0.024591458126584	0.263432182508333	0.368800256237071
NREP	3.85769049517544	4.07563005964912	0.0792857059015932	0.041056339518863	0.0948441555337413
MAFK	4.60849653070175	4.80609351315789	0.0605685549061876	0.000683362056714426	0.00417100534139953
PLCD4	1.92873731710526	1.76453168377193	-0.128371334772663	0.00354057918723536	0.0148837969170187
KIF1B	3.89149589912281	3.83253229385965	-0.0220268883665193	0.430379579708028	0.524752380843529
SIPA1	4.77094081578947	4.87099860964912	0.029943781790855	0.179303456796555	0.278411277784022
PTGR1	5.27096877192982	5.32966465789474	0.0159766167880795	0.365412345466509	0.466098625402505
RPS24	8.78744975	8.90137677631579	0.0185839607128915	0.0852499041509364	0.161494610735331
MFN2	6.98693885526316	6.87550772807018	-0.0231942603055129	0.0351548719910755	0.0847256119853911
RBMS2	3.75798721491228	3.87398848245614	0.0438595061912175	0.12518339610193	0.214247618562423
LSAMP	1.46647002828947	1.25424113504386	-0.225532844405849	0.48056868424165	0.568449173255593
GCK	0.50088192495614	0.529408403903509	0.0799105457472596	0.00852920864481357	0.0292124984960447
RPL9	8.10474200877193	8.19770418421053	0.0164536685609895	0.292699141938201	0.397955866281689
GPR171	1.89985793719298	1.16981138122807	-0.699615613957887	4.41929295428044e-15	4.79974180932839e-12
RXRB	5.10067826754386	5.06446013596491	-0.0102806155420456	0.41191710365178	0.507434591697997
ABHD5	4.11085328508772	4.0519849254386	-0.0208090766362701	0.23039669159319	0.333895969174516
GCNT2	1.44206839166667	1.24607727614035	-0.210746046956309	0.0796041690169637	0.153620853041401
POLR2I	5.58833263157895	5.55465479385965	-0.00872064116205662	0.265562144330918	0.370903725574507
SNRNP35	3.58000231140351	3.50948121929825	-0.0287027356229497	0.0908072244526884	0.168899459350523
LIMD2	3.7304638245614	3.47911104385965	-0.100636291457637	0.0168905989354939	0.0488781048841284
DCAF7	5.7367159122807	5.57040688157895	-0.0424423653089123	0.0048861430049085	0.018987391110604
RHOC	6.87720525877193	7.1592678377193	0.0579896485748166	3.44188134767464e-05	0.000383320829220374
CDON	1.25708572127193	0.992664306578947	-0.340705208018018	0.00195987994225088	0.00948705349053662
RIPPLY3	1.17249489921053	0.848657520175439	-0.466327276681651	0.0761233120186022	0.14860717564124
CDS2	3.81222491666667	3.8453504122807	0.0124818325114577	0.366920228405658	0.467478818732202
LRRC32	3.5958076622807	3.95449975438597	0.137179350834796	0.00129829224904257	0.0068733908286377
DCP2	3.32315126315789	3.09109372807018	-0.104434562875545	8.69475656125783e-06	0.000126903894676431
BPIFA1	1.09155166377193	0.878222111842105	-0.313722651381985	0.482208371617356	0.569906218347212
CALHM2	3.68622300219298	3.74274302763158	0.0219526468177758	0.410703205830827	0.506466947798602
UQCRC1	7.59797132894737	7.60437881578947	0.0012161343412096	0.834208880237409	0.862608913433946
ZMYND10	0.560570734035088	0.394333190570175	-0.507481281381462	0.069333356137603	0.139146559216352
CENPE	3.09433508640351	3.05024990307018	-0.0207019894164697	0.431211131074415	0.52555780122781
EIF2AK2	4.97762981140351	4.77835275438597	-0.0589455780002992	0.000566134294597373	0.00358062612622912
PRICKLE3	4.39928988157895	4.42036930701754	0.00689623936736528	0.557406418896359	0.632841785625925
ENDOV	2.29153563815789	2.36481996578947	0.0454156322840218	0.170936964187342	0.269476890203637
FAM63A	3.67093221052632	3.59543008333333	-0.0299821177153079	0.168946797446387	0.267106607340142
XDH	3.3265722654386	3.59755239276316	0.112979323004805	0.0207598936293948	0.05692396167532
FAM212A	4.72628772368421	4.64705355701754	-0.0243911874593392	0.323376277393463	0.426790039266649
ZDHHC20	5.52461966666667	5.40116455701754	-0.0326046444818839	0.0603710593697101	0.125962912225506
ANKRD42	2.02079114122807	2.04965023903509	0.0204575234189588	0.633185866437687	0.697693832899399
SLC43A2	3.56717335526316	3.44323638596491	-0.0510161001160203	0.0882581263626292	0.165459763853043
RTEL1-TNFRSF6B	0.727550070833333	0.746742924210526	0.0375651229210257	0.760172985661391	0.80257598520505
TMEM232	0.129767245982456	0.102959281991228	-0.333852386794881	0.0143907108910089	0.0433074262329296
C9orf78	5.41338336403509	5.36973682894737	-0.0116791768031623	0.176102648620738	0.275025059104981
STATH	1.10425469780702	0.811351658114035	-0.444673718334178	0.129431608908722	0.219817344515621
BMP8A	1.04422304495614	1.36459598372807	0.386043972301476	0.000692285449451978	0.00420542888246144
SMARCD1	5.48450122368421	5.45283195175439	-0.00835472935054504	0.503858618115758	0.58816672503578
ABCC1	5.94708012719298	5.91473865350877	-0.00786709022985965	0.73647481180017	0.782393127984849
STAT1	8.01859814912281	7.4338549254386	-0.109239505940856	3.04229106209536e-08	1.21762946180582e-06
AHSG	0.234016378903509	0.310350969166667	0.407291143019242	0.0169392664855074	0.048991265829086
IL18BP	3.48548336842105	2.93432155350877	-0.248331768188154	8.55993798023155e-08	2.91702188066915e-06
ADCK4	4.00629203508772	3.96099246929825	-0.0164056305826534	0.21476859470411	0.317535212314331
ZC3H18	4.27078318421053	4.31508898245614	0.0148896516392378	0.407879053663597	0.504035794464567
ZNF500	2.66973053070175	2.57685034649123	-0.0510853773335447	0.0544097756305304	0.116987107116063
TSC2	4.50013442982456	4.33166111403509	-0.0550477202238957	0.0104562663167806	0.0341701801026156
POMC	1.67757469833333	1.65518514929825	-0.0193844013904848	0.780823273461793	0.819704432365731
METTL22	2.31493741666667	2.46279228070175	0.0893217603596881	0.000846333778487854	0.00493261427439508
STRIP1	3.97771836403509	3.84162639035088	-0.0502239126600548	0.00105267184189883	0.00583219666119074
ZNF598	5.69095872807017	5.69737444736842	0.00162551046793658	0.834208880237409	0.862608913433946
HSPA1L	1.51949958890351	1.41915069828947	-0.0985684885687287	0.0225454103385525	0.0605452405195201
RILP	3.14946757894737	3.21581478947368	0.0300763588311479	0.231226479579177	0.334814373907327
CACNG2	0.0602167386403509	0.0567017680701754	-0.0867708514350989	0.477650997088244	0.565881898749098
JMJD7-PLA2G4B	1.36649277921053	1.33192142302632	-0.0369688635915541	0.601159705734093	0.670318049119748
ZNF532	4.03104233026316	3.91088320833333	-0.0436584799546227	0.205715631795253	0.307882320095554
STRA6	2.13403299004386	2.39174866723684	0.164483315416935	0.0343912811997407	0.0832770759033898
CDH11	3.03095759166667	3.4609729495614	0.191403999194966	0.00278011599329362	0.012366889349039
ATP2A3	3.89434939912281	3.42685228508772	-0.184498322117882	6.77537938689035e-06	0.000103922959877363
ECE2	3.37268103508772	3.54495722368421	0.0718723341866048	0.0048699623796198	0.0189388795071803
GPR45	0.0782140231140351	0.102895747368421	0.395684158697041	0.891229030625744	0.909334061719914
HCFC2	2.74686850482456	2.75405205219298	0.0037679780858999	0.981004903050531	0.984271076836638
ZNF700	3.09086274736842	2.89014198508772	-0.0968692211184403	0.00305727477388539	0.0132732361581482
CMTM3	4.61370214912281	5.00649936842105	0.117877328741173	2.97833774534463e-05	0.000342876949874169
ACAD8	2.83212498245614	2.70441842105263	-0.0665665541921177	0.0359328934483203	0.086034075334737
NKX3-2	0.809499574517544	0.980944852938596	0.277141710617205	0.0421938390174996	0.0969211078148398
KCNE3	2.22964728421053	2.08701188245614	-0.09537668862198	0.37719961369214	0.476389256539938
ZNF528	1.32106179517544	1.48598014859649	0.169716889888401	0.0381237732861299	0.0898656858335169
NOMO3	1.25723390382456	1.19237005036404	-0.0764210392647643	0.279221783953158	0.384875384100277
NEK2	4.27964684649123	4.22510422324561	-0.0185048216574364	0.336785433084476	0.439654745695686
CTHRC1	5.37334878157895	6.17635809166667	0.20093491356749	3.46324610076336e-08	1.3612948675865e-06
PCBP1	8.45371320175439	8.46476118859649	0.00188419803426099	0.408281794006942	0.504371263732232
TAF3	3.25494636842105	3.20859522807018	-0.0206919706937976	0.360538498207576	0.461682734456943
FOXD1	2.87128854754386	3.39587268583333	0.242084051872945	3.51763954139005e-07	9.08615161539894e-06
MANBA	3.34687021052632	3.69778335526316	0.143848097665334	4.93843591962176e-07	1.19903351735651e-05
ALDH3A1	5.77987714692982	5.1470746	-0.167286135482486	0.00630186391621177	0.0231208752753064
C9orf16	6.28620424122807	6.32318584649123	0.00846247615825657	0.783552312788426	0.821727430586511
SCN2B	0.42672699404386	0.542223678614035	0.345574740333603	0.00795006322779512	0.0276189477164233
CRIP1	2.19315194385965	2.00065567017544	-0.132532878350043	0.00846699825957127	0.0290596909895826
LRRC41	5.03711714035088	5.12394167982456	0.0246557732797794	0.0490294894855634	0.108547136834288
CASP4	4.83034567982456	4.78925664035088	-0.0123246911928874	0.601159705734093	0.670318049119748
SYCE1L	1.60401816697368	1.76707284763158	0.139671034535173	0.0531734113402012	0.115004525596334
POLR1D	5.51792366666667	5.59476920614035	0.0199531197652147	0.106595430352818	0.190385260789362
MTL5	1.48589273807018	1.59711655859649	0.104139629394404	0.293025265645953	0.39832879070517
RAN	7.81310360964912	7.95267903070175	0.0255451991684179	0.0010821876988642	0.00594642214652982
PQLC3	4.36116632017544	4.50078556140351	0.0454628185904378	0.0199142943809281	0.0551862225640974
FAM25E	0.189063772149123	0.160162741666667	-0.239334369177379	0.100207091410843	0.181250180992497
PPT2	3.35747470614035	3.53106578947368	0.0727271700813943	0.00031286363876487	0.00224901836490986
PHGDH	4.5455445495614	4.41266586754386	-0.0428026287031207	0.30425864073	0.408361806774899
CELSR3	1.77744184429825	1.51477871710526	-0.230695301046725	0.00210556210972498	0.00999702936804548
FAM46B	5.55177815701754	5.45482214649123	-0.0254177620524176	0.197436969064228	0.29875049498357
ANO4	0.649992385263158	0.479541001359649	-0.438768644138577	0.588850822018752	0.65981733930012
EFHC1	2.01778979824561	2.08808560745614	0.0494049702291137	0.204952763186253	0.30694981654741
CRIP3	0.271761227324561	0.191351438333333	-0.506114893457378	0.229054603092395	0.33245256350241
PTS	3.98759792982456	4.20840189473684	0.0777525360814126	4.98292633834353e-05	0.000515360665504722
PKD1L3	0.0642166546052632	0.0670092681140351	0.0614131406689302	0.986095908090945	0.988551656416499
SLC39A10	3.18146494035088	3.30066356096491	0.0530648678801091	0.178155381729197	0.277188708422356
HIST1H3I	0.365191488596491	0.391142359649123	0.0990406431907289	0.372467933239153	0.472159325796152
TREML1	0.833734443903509	0.747127015964912	-0.158234407796202	0.10056609968462	0.181728459906486
RAC2	6.15924892105263	6.21724617982456	0.0135212706675309	0.653049725919171	0.714052450032138
SRFBP1	3.52862957807018	3.44606187368421	-0.0341593842671661	0.0603710593697101	0.125962912225506
CFL2	3.03213125131579	3.12778060701754	0.0448071162042671	0.167629709931513	0.265379173046706
TNFAIP3	5.68339775877193	5.99400150877193	0.07676575949381	0.00575370300387496	0.0215207255941967
NRIP3	2.39813144824561	2.49911280263158	0.0595052828807316	0.148788259005874	0.243372366183618
PLEKHM3	1.60864235938596	1.52893313004386	-0.0733183053904263	0.230949648015241	0.334571132090323
C1orf228	0.77462232245614	0.549175991491228	-0.496224520328469	3.16007960485941e-05	0.000357901720317496
PBK	4.52061809210526	4.40141164912281	-0.0385537335650317	0.205206823843088	0.307300367888962
ZFHX3	2.28724883157895	2.42896857236842	0.0867304973312768	0.081824876243552	0.156589032871019
C12orf50	0.025003581122807	0.0220578185877193	-0.180844616436215	0.37547978432682	0.47499784388171
DACT1	1.88418957561403	2.50910333517544	0.4132277606831	1.12290634901995e-06	2.38699138009511e-05
ECE1	6.41578285964912	6.36543262280702	-0.0113667456534903	0.624105262524341	0.690410550618052
PGM3	3.85287436842105	4.08308961403509	0.0837260871418417	0.000155517745800753	0.00128849177100365
NSMCE1	4.96915972368421	5.18502752192982	0.061349731654353	1.01183585668612e-05	0.000142668855792743
EYA2	3.25138922254386	2.62619603846491	-0.308081657278788	0.00190882392221321	0.00928670935754822
SLC30A7	3.77798255701754	3.73562572807018	-0.0162661219736249	0.379122506574503	0.478032144026871
PRPF19	7.55435676315789	7.59328239912281	0.00741474562256217	0.151202711620286	0.246168906238578
ZNF23	0.366490982236842	0.402784425745614	0.136230200199578	0.0893243101732813	0.166929149203935
FMO5	0.779001101578947	0.707265376885965	-0.139373730328053	0.108146669844995	0.192507084647641
MARVELD3	2.87984601096491	3.10094801447368	0.106717669251415	0.00113782238158593	0.00619015652481209
C2orf76	3.20495603508772	3.40523122807018	0.0874481996165406	0.000593543836909634	0.00372333682835272
C1orf137	0.344452681578947	0.415680737719298	0.271170086770253	0.055454634774439	0.118768433925356
FOXL1	1.56146210921053	1.80751385811404	0.211109147264009	0.0122969512840857	0.0385147430782786
CYP8B1	0.133418829254386	0.132463184078947	-0.0103708443846444	0.466346427090164	0.556120285377772
M1AP	1.04330290824561	0.992337157982456	-0.0722558035023456	0.243927432002748	0.347994055806432
ECM1	6.71961030701754	7.06542871052632	0.0723995332765606	0.00933723966102759	0.0313807208288504
SCYL2	4.73849050877193	4.71902476754386	-0.00593880468026908	0.790112820541205	0.827140108909324
CD96	2.32234956039474	1.59950940258772	-0.5379556699707	3.35778347539752e-14	2.58028871166922e-11
LY86	2.77995531763158	2.55105788013158	-0.123966062466266	0.0385886665712086	0.090627936511752
CHRNA5	1.5318714122807	1.71343144868421	0.161593273141179	0.00362208307156489	0.0151312298795544
LARP4B	4.26955807017544	4.18723107894737	-0.0280902106339322	0.0906716010716569	0.168728882052342
SPNS1	1.72362908815789	1.76165947192982	0.0314857279846075	0.349813909598635	0.452207080210398
FUT7	1.41268909982456	0.932148104035088	-0.599812896499836	1.29461332397144e-11	1.98937463769909e-09
BPGM	5.76867356578947	5.96502480263158	0.0482885093187129	0.0459281363626374	0.10334839352231
GPR50	0.940661449517544	0.98765624745614	0.0703334203675414	0.356349577481592	0.458265974087071
RSPH10B2	0.025255959622807	0.0188749338464912	-0.420152271260775	0.341093588980189	0.443508237651144
GPR89B	1.11393047412281	1.09789682061404	-0.0209167123062223	0.974769529367381	0.979293561043749
NRN1	3.04897343552632	2.73680691447368	-0.1558299266277	0.0306451184475006	0.0762975579814736
TSSK6	1.71588984078947	1.54571484473684	-0.150682741800964	0.00951270640321441	0.03175516609709
SLC14A1	0.333951107557018	0.223706934381579	-0.578026921765353	7.55164487386652e-09	3.89004157413939e-07
RXRA	5.71349325877193	5.51630697368421	-0.0506703436548617	0.000515498358314664	0.00334169876442864
AKR1C1	3.92738315223684	4.09565710447368	0.0605265824594672	0.424172680358182	0.519161417888421
MMP11	4.74324244561403	5.63291366929825	0.248007748761562	3.26458501270963e-06	5.69505187972013e-05
LSM14A	6.22345090789474	6.1694200745614	-0.0125798952181211	0.387654667559203	0.486038879565785
SHC4	0.58576605131579	0.595922907149123	0.0248011226663466	0.245947748708543	0.350159506110292
NFASC	1.54766318333333	1.621740875	0.0674517881647789	0.244504385883563	0.348621199243388
APEX2	5.47931406578947	5.56232699122807	0.0216932594991843	0.12500847758046	0.214043593129912
TMEM214	5.90835648245614	6.03949727192982	0.0316715903715283	0.000643663099703556	0.00396968626779452
HGH1	5.16097486842105	5.2897075745614	0.035544364148	0.0142494365075306	0.0429832364444039
POMT1	3.35326684736842	3.32283814824561	-0.013151272290141	0.354965779268261	0.456945226700218
CCDC85A	0.268691868157895	0.199887899122807	-0.426761523081116	0.0195731140900202	0.0544962301538986
TMEM164	4.56213371491228	4.4079535	-0.0495997274372124	0.0397377894071435	0.0926190605699709
TP53INP1	4.25189468859649	3.90509885964912	-0.122746793059486	3.15385209688103e-06	5.54594426509892e-05
CREB3L3	0.165923301798246	0.0972846430263158	-0.770232518635503	0.00197105880798493	0.00952616440878
BMP7	4.47673010745614	4.31266897324561	-0.0538643602062034	0.418835953390269	0.514062431532906
PRSS37	0.0465382296929825	0.0358799030263158	-0.375240340844612	0.0568770880860949	0.120938567625234
ACAP1	2.65932406315789	2.32593391184211	-0.193249488369224	2.73708569634141e-05	0.000319895589863659
SRXN1	2.30655253815789	2.34661114868421	0.0248406419495448	0.252959358815531	0.358052347175898
ATP1B3	8.97347353070175	9.02351406578947	0.0080228335407706	0.542703104784276	0.620180237744779
PGLYRP4	3.72301687842105	3.84233684320175	0.0455118434787045	0.413538925409897	0.508861486927363
RBM4	3.29780930701754	3.32522547807018	0.0119441921192209	0.408281794006942	0.504371263732232
ZC3H4	4.62982427192982	4.39414062280702	-0.0753763959462237	4.08062144643583e-06	6.82427323289143e-05
DENND2C	3.50483605614035	3.57682641008772	0.0293331417768268	0.574236588367139	0.647691334699439
MOB1A	6.39140661403509	6.32353316666667	-0.0154026079116374	0.14759212530709	0.241930820589235
ABCC8	0.0751755445745614	0.0523849220131579	-0.52111179413395	0.427999304068955	0.522513408867723
P3H3	3.37518260394737	4.06387780877193	0.267891467438129	6.63865110624677e-09	3.48223306661797e-07
ANKRD61	0.671850128684211	0.68329980622807	0.0243792744450249	0.518250915661928	0.599909491813525
RPS4X	9.89935750438596	9.96214582017544	0.00912163516522257	0.416386233755995	0.511914248987752
TRAPPC1	7.53195279824561	7.69660951754386	0.031199096169455	0.000157303892285901	0.00130048602503605
FBLN7	1.43559759030702	1.58146524828947	0.139610447219283	0.121208282264382	0.209473753527638
TNRC6B	2.84732400833333	2.69228055877193	-0.0807779134292355	0.0151752254571041	0.0450682202995619
BLOC1S5-TXNDC5	0.21593677	0.246827069868421	0.192891697231541	0.497527225960598	0.582726866216115
SP6	3.09205612236842	3.11548053245614	0.0108881968986636	0.653049725919171	0.714052450032138
VIPR1	1.89473211184211	1.95060098552632	0.0419248045069597	0.324771153968378	0.428116293450553
BRCA2	2.09953756973684	1.81186422894737	-0.212596752536701	0.00019349317776976	0.00153923222005354
P2RY12	0.736983554736842	0.417827423947368	-0.818725240702751	9.49000247940748e-10	6.7524003752784e-08
SPTSSA	6.06909738157895	6.16042740350877	0.0215484774110277	0.165235103058764	0.262616163279229
AGO4	3.16961011622807	3.00682642280702	-0.0760638030586509	0.00659319985417718	0.0239213617938737
SAAL1	3.70936631578947	3.77266163596491	0.0244099657391992	0.366165802708845	0.466861566401322
SETD7	4.12329028947368	4.10166626754386	-0.00758592239708022	0.604130935564825	0.672574309938124
MEF2B	0.785992413421053	0.599397942192982	-0.391001256417755	0.0001224948675481	0.00106123090154834
FPR3	4.1282156245614	3.89300063289474	-0.0846357482100817	0.0460830607077162	0.103590838089351
SLBP	6.42361099122807	6.30292856140351	-0.0273622159929663	0.0544097756305304	0.116987107116063
WDR77	5.25682595175439	5.26895015789474	0.0033235629614361	0.928361991202882	0.940602244234761
LRRC75A	0.892492529868421	0.818312981622807	-0.125187355028193	0.20546111335356	0.307591257659348
RPA3	4.45733325	4.55518497368421	0.0313288118804267	0.402665003501249	0.499198067178406
FKTN	2.9985375877193	2.90713672807018	-0.0446601318926698	0.0956577106803609	0.175248939736139
KCTD18	3.3337215377193	3.26063271096491	-0.0319816625059761	0.121037717427578	0.209273110489869
CARHSP1	6.04602790789474	6.1251941622807	0.0187679384462274	0.294005099709785	0.399095952785699
SALL1	0.463899223434211	0.761079217697368	0.714235194788637	1.29888192072251e-09	8.75548957876503e-08
CA4	0.146212450964912	0.142614481710526	-0.0359456847128272	0.665777049909663	0.724562372727378
MEIS3	1.94211883552632	2.50802837280702	0.36892218920022	3.44232951221279e-10	2.90687704797793e-08
GTPBP2	5.33149946929825	5.28054201315789	-0.0138553235847438	0.346163205750554	0.448619808515074
XXYLT1	4.42379039473684	4.47030157017544	0.0150891297510132	0.25920769775922	0.364492224458492
FREM2	0.647013171289474	0.654574202982456	0.0167616647903297	0.63414506181092	0.698308733818131
STRN4	5.4686121754386	5.33487343421053	-0.0357207076573034	0.000797890116398829	0.00469298629886475
TMPRSS3	1.11369969548246	0.702463269429825	-0.664865571935543	2.00604851246885e-08	8.80884559660964e-07
KLF16	5.04587418421053	5.08753924561404	0.0118637844233129	0.334644751700533	0.437640843165886
ARSE	0.997187895175439	1.29156034688596	0.373177778306447	7.7171611649899e-05	0.000738052582107839
RNASEH2B	3.03633542149123	3.00643511359649	-0.0142773510026537	0.60462678097648	0.672980083779513
TSPAN3	5.40903162280702	5.44151675438597	0.00863850869606964	0.226279506273482	0.329576358218077
ADNP2	4.20697014824561	4.01413744210526	-0.0676915663699185	0.0116224010332515	0.0369288156874183
NLRP1	3.52455039385965	3.41459851140351	-0.0457232767765874	0.284625232773464	0.389806202325376
SLC9A7	3.0105210745614	2.91873981403509	-0.0446676067188552	0.485445962534398	0.572442221306108
CEP41	1.58335873403509	1.72133486714912	0.120539628413084	0.0227141614274623	0.0608495637055374
LA16c-431H6.6	0.0876387128070175	0.100932751403509	0.203754186715916	0.0529094057316656	0.114615595387228
ZNF662	0.935981248421053	0.852361205482456	-0.135014695404917	0.419654407332747	0.514984716248562
ZCCHC8	3.26607818947368	3.13333441578947	-0.0598605747694811	0.00473173654598869	0.0185468143267789
PAWR	4.09297526315789	4.21076255701754	0.0409315773381014	0.0916243944795128	0.169925825842359
FAM166B	0.801732464912281	0.66317617254386	-0.273728722373537	0.00265962475845156	0.0119554910815895
SLC37A3	3.19553978947368	3.20883955263158	0.00599200294371816	0.545061475778469	0.62190421835481
CRTAP	5.60355515350877	5.73803532017544	0.0342144187268119	0.0157189248212836	0.0462539068692911
SIRT4	1.47416261535088	1.5033823872807	0.0283163299401816	0.554069427902357	0.629983948911099
LRP1	5.61034962719298	5.66373638596491	0.0136634380366916	0.576175252365484	0.649353776754794
THUMPD1	4.56581865350877	4.48968235526316	-0.0242601813302836	0.11900555671454	0.206596227397014
DAPL1	3.94189422052632	3.78578576135965	-0.0582962917907435	0.505674234524897	0.589793689686863
SUSD1	2.83286311315789	2.9167423254386	0.0420970485639585	0.259507881354457	0.364868413551976
DDR2	2.34464863859649	2.62782728464912	0.164498715513178	0.0185243979653232	0.0523252108673134
CCDC42B	0.633330966842105	0.471212819122807	-0.426580834447089	2.7716152587854e-05	0.000323193891595393
FUT8	3.1448251004386	3.27539015350877	0.0586869820900402	0.191571122113691	0.291828384950473
PHF3	4.15306101754386	4.10942220175439	-0.0152395077523764	0.432460203353222	0.526620780075721
XKR5	0.299950472631579	0.160652140438596	-0.900784102169368	0.0523105373551931	0.113616435265233
ADAM8	4.40091565789474	4.59342899561404	0.061767804720009	0.104605245526209	0.187549932161958
BSN	0.207846267407895	0.171569574951754	-0.276723102429003	0.855905577915032	0.880836554451738
CYS1	1.65444537276316	2.0597006795614	0.316087040010648	1.43869602513793e-05	0.000190450639193323
OSGEP	3.67153451315789	3.72016046491228	0.0189816900354882	0.324247601692849	0.427646219035218
KLHL9	4.05772164342105	3.86869917894737	-0.0688213481899826	0.00530683305079569	0.0201982954823375
ENO1	10.8347011184211	10.9496968903509	0.0152315772842146	0.0448559040665706	0.101590095726367
CCDC18	1.99562014166667	1.78638601578947	-0.159793272968471	0.000925309399127413	0.00526706672414415
DGKQ	4.23202269298246	4.10752100438596	-0.0430794108843084	0.0755432612578056	0.147731821131342
KIAA1715	3.79827254385965	3.85687727192982	0.0220898099711782	0.22984467703867	0.33337890160507
HMGCS2	0.434915825438596	0.296902888815789	-0.550745075044585	0.497233230233912	0.582556602795014
KMT2E	4.39365218815789	4.20897779122807	-0.0619507698642314	0.0243728008916494	0.0642734346094303
ASAP3	3.96506268859649	3.80874128508772	-0.0580293816305189	0.0905361406716358	0.168578864306078
C6orf141	2.92611823964912	3.10346184951754	0.0848903435521007	0.135658861567015	0.227291076357076
PDK1	2.74200273640351	2.83380093114035	0.0475084045013139	0.273577103615018	0.378929930196396
ATP8B2	3.28595420263158	3.40595162807018	0.0517455726133689	0.315089146288241	0.418548408755746
FBXL22	0.585345341622807	0.702587312324561	0.263389487823288	0.00238742682155594	0.0110187275737217
KLF4	6.77991557894737	6.41232183333333	-0.0804204736311118	0.000970989466414857	0.005468353649443
KRT33B	0.353891310482456	0.447246509078947	0.337763883586216	0.184900215441101	0.284600041173188
KCNA5	0.293267027105263	0.192276327236842	-0.609033722430569	3.60478169411308e-05	0.000399149062369048
RP11-505K9.4	0.184341648377193	0.202768415394737	0.13745088930107	0.1744907111835	0.27336878085415
MOCOS	3.5922625122807	3.3716245495614	-0.0914488894087802	0.0177591496866099	0.0506758951974578
CHMP1A	7.02972279824561	7.20602695175439	0.0357362468035602	3.65599841561311e-05	0.000403947085906239
HTR1D	0.595530984166667	0.946654591842105	0.668661551774071	9.66670244438119e-08	3.18131798431894e-06
GANAB	8.09014656140351	8.12873586842105	0.00686517177256052	0.514346786827665	0.596828672461637
PPP1R12A	3.93745832894737	3.85643135964912	-0.0299982225043665	0.206225355781837	0.308254959444763
MORC2	4.92177026754386	4.97111270614035	0.014391493756079	0.43621996546499	0.529855737708957
CLMP	3.36958548333333	3.85792547587719	0.195254148751941	0.000326845104710249	0.00232451754479029
TREM1	2.08267793201754	2.90582973114035	0.480510413435966	2.62538243728654e-11	3.3907145108115e-09
ARNTL	2.84592408333333	2.87692285789474	0.0156293593674832	0.960038188837618	0.967339338113509
DGKE	1.55507090394737	1.50929351710526	-0.043106963352699	0.37299046366702	0.472509927142963
EPHA7	0.543148732631579	0.525899003241228	-0.046561548774099	0.469384388499987	0.558616127215139
SRRM2	6.66092488157895	6.51347170175439	-0.0322958024692048	0.0288811994198534	0.0730298048508929
SENP1	3.72395063991228	3.55113099298246	-0.0685553714278775	0.0234001882074686	0.0622210194741496
RAD18	2.85719342368421	2.69935591140351	-0.0819834964419497	0.0256611963640383	0.0667999537464269
LGALS8	4.21263670175439	4.13468231578947	-0.0269470174744049	0.06365048666221	0.130868806623613
IFITM1	8.82574631140351	8.34898856140351	-0.0801168460473405	3.36274705715604e-05	0.000377516870134632
GLT8D2	2.69528254429825	3.30676280877193	0.294983048511829	1.4123088747072e-08	6.44088281761868e-07
IRF2BPL	5.27132376754386	5.19529164473684	-0.0209605668510533	0.258907754778546	0.364224556813865
TMEM182	2.02512186710526	2.08615820614035	0.042839841769662	0.242780141702689	0.346741752423439
ZCCHC12	0.294267489298246	0.348991850394737	0.246065185241018	0.130846503236992	0.221509487607016
PC	4.90151503070175	5.09312124561403	0.0553223150196289	0.0211943102119387	0.0578570788005836
MRFAP1L1	6.24488214473684	6.15498589473684	-0.020918794605608	0.0619928219801654	0.12840534784544
FOXG1	0.490835887631579	0.396165242368421	-0.30913842533146	0.525685640434191	0.605823530881305
DCAF13	4.29419040789474	4.50792259649123	0.0700765809696788	0.000263074008503311	0.00195606407193391
FGF11	1.29922264714912	1.47825487552632	0.18624634943916	0.0336418956766369	0.0820051220704572
IL20	1.47063966697368	1.80398950859649	0.294747144584899	0.00641084450908814	0.0234200782648385
IGFN1	0.487022587320175	0.661154555982456	0.440998881633693	4.53331529944629e-05	0.000479530424387517
FKBP10	4.97495592982456	5.97081373684211	0.263243817932836	3.92622963297249e-12	7.54277790364427e-10
TMEM194A	4.13435690614035	3.91625348026316	-0.0781887908248198	0.0160908430173468	0.0470868557375482
CAMKK1	2.8353328122807	2.81299441973684	-0.0114113984000734	0.752607000114034	0.79579064222584
C1QTNF4	0.490628782675439	0.353110825570175	-0.47451082039483	0.307873735714473	0.411881980331421
RP11-444E17.6	0.127718305131579	0.104210790833333	-0.293460639322736	0.0540823814763724	0.116511371027526
NAALADL2	0.783105538324561	0.641731399855263	-0.287237175259808	0.151709446351309	0.246758649695552
SMAP1	3.41541294736842	3.3389055877193	-0.0326847212716166	0.0554885191926421	0.118774798255114
SLC22A15	1.97172206710526	2.18045554780702	0.145173374473502	0.00931792271135771	0.0313295021113228
PROC	1.64538432368421	2.02943453877193	0.30265320188345	0.000267474684683528	0.00198494371265144
RRP9	5.60737665789474	5.70453403070175	0.0247830646274911	0.154057170393022	0.249678862361105
CBX1	6.16146374122807	6.23589303508772	0.0173230576845769	0.318180320524584	0.421634190907254
PLOD3	5.22374563596491	5.47937198684211	0.0689259012136025	0.00474224184576347	0.0185785151484932
GALM	3.38306284692982	3.16217540394737	-0.0974125828963475	0.0101606435828246	0.0334387433028761
ILF3	6.33420714912281	6.20924220614035	-0.0287468404280422	0.00901366387974514	0.030520158662217
CAMKK2	4.80754682894737	4.74962119298246	-0.0174884549246901	0.153544450856792	0.249110594871533
INPP4A	2.81811247280702	2.68664365263158	-0.0689242119204851	0.0805850259264457	0.154930105512077
DNAJC28	1.09762344605263	0.994175415350877	-0.142810871105577	0.00852029828631221	0.0292034933903507
SMAD6	1.31187495960526	1.24351247131579	-0.0772092405286809	0.204698931305308	0.306659311358932
AIPL1	0.132757613070175	0.0905300137280702	-0.552326517389584	5.3622492090817e-06	8.58462584316423e-05
GRAPL	0.0664081750877193	0.0560172795175439	-0.245488932963223	0.202989888359604	0.304722757784602
ASIC1	1.71110160833333	1.82089894166667	0.0897254239630871	0.134729953635593	0.22615385074546
CCDC51	4.68626852631579	4.72178446052632	0.0108925631336154	0.496629629600244	0.582026900817916
RRAGD	3.07043394166667	2.84413558815789	-0.110452320760989	0.0330817534610502	0.0809865353524818
FAM73B	3.67493586842105	3.42826461403509	-0.100240603981598	1.08044464172382e-05	0.000150274694105461
ATRIP	0.139823958157895	0.124498693508772	-0.167480977991904	0.306354824058087	0.410350992761787
FABP5	8.76552518859649	9.06931219298246	0.0491526094382464	0.300925415031677	0.40533941311322
S100A6	11.021341	11.3220882894737	0.0388403072581855	0.000250275805443796	0.00188460992350108
TNNI1	2.53761431008772	2.94697764122807	0.215763302942376	0.00912670552193456	0.0308553315368703
LIPE	2.20368966798246	1.82535669517544	-0.271742662036202	0.000665829905870957	0.00408182681425239
RAB19	0.885709014298246	0.584558829078947	-0.599484579344042	3.50092789792156e-06	6.03880593301419e-05
WNT16	0.528288605438596	0.439023782982456	-0.267027196832522	0.185582391262486	0.285388651471566
TWF1	5.85153476754386	5.82260536403509	-0.00715022981395608	0.61158769489427	0.67935033845259
C8orf88	1.49560849719298	1.53854517710526	0.0408342340001417	0.405467067178705	0.501701259788441
PCGF5	3.92562616885965	3.7073343245614	-0.0825405716354299	0.0004081473596321	0.00277312854561704
TMPRSS4	4.98386320653509	4.90225097859649	-0.0238201236769418	0.333577706758208	0.436877356213626
IDNK	2.34417805087719	2.12868444122807	-0.139120054333582	0.000292937650836028	0.00212767427017907
COL8A2	4.00449200614035	4.19700014385965	0.0677392729634447	0.16010000607345	0.256898829958536
PTPRM	2.52074300394737	2.59872627192982	0.0439556410678503	0.261918017148887	0.367156560605295
EMD	6.53552278070175	6.6050856622807	0.0152746293598267	0.0567695189213683	0.120759963502077
MRPS16	6.4365898245614	6.50110028070175	0.0143873729739274	0.0923098748484104	0.170682202423631
RDH12	2.80073860846491	2.95261543346491	0.076186119671064	0.294332198768132	0.399328351241827
S100A3	4.04751806140351	4.21662322368421	0.0590505970400832	0.0569545121409328	0.121019479758606
P2RX2	0.214946067412281	0.114658053421053	-0.906637024097759	0.013170113180273	0.0404984932908395
KATNA1	4.78474664473684	4.82104663596491	0.0109038504351888	0.47176972702175	0.56067344065862
PPFIBP2	3.4865697872807	3.02694973114035	-0.203943642556732	4.03989579798844e-07	1.01952641246772e-05
F11R	7.04058793859649	7.15407240350877	0.0230688102743088	0.25325449849334	0.358272126964667
IZUMO1	0.425223893421053	0.381388461403509	-0.156961467737541	0.536360559344794	0.61494408329505
TJP2	5.5069539122807	5.30159590789474	-0.0548278236541382	0.00163920635155148	0.00825998767770318
NPR3	1.72083431438597	1.61574867622807	-0.090905388669711	0.0727798028649934	0.143865310640782
MYOZ2	0.996723151710526	1.10746697298246	0.151998930569048	0.282229472934264	0.387818745366752
SLC7A1	6.15372897368421	6.09257915789474	-0.014407814708536	0.622597315330307	0.688990361413558
DLGAP5	4.73229209649123	4.75560264035088	0.00708904865110727	0.868194102197038	0.890501545426206
EYA4	0.635989903135965	0.664984359442983	0.0643165468362938	0.0540524323968995	0.116466780594096
NUP210	4.46750227368421	3.7446394122807	-0.254641661557897	4.29497594623803e-06	7.15162354471639e-05
TYSND1	4.59346910087719	4.69514347368421	0.0315851202046082	0.178384557955794	0.277432935764278
MOB3A	5.87395485964912	5.83145947807018	-0.0104751773564669	0.494831060876163	0.580538822488989
ZNF280A	0.229249583026316	0.370312409385965	0.691823786118867	0.000206798907454752	0.00162239386807537
MTX3	3.2438146877193	3.10494705614035	-0.0631227351808152	0.00732060821327322	0.0258882714288532
EXTL1	0.253744711578947	0.267383502982456	0.0755327021526604	0.014489218687527	0.0435271309633703
SHROOM2	3.32803172149123	3.3530478495614	0.0108038864647115	0.946452014451676	0.955968783524435
IFITM2	6.33534904824561	6.45612953947368	0.0272454186263538	0.162224772683006	0.259225673878677
ADAMTS20	0.405701565039474	0.490431139881579	0.273631717816724	0.011899388957922	0.0375835817703048
GALR3	0.172299840701754	0.129596626929825	-0.410893198699779	0.00727568885103154	0.0257649912330654
PSTPIP1	2.42833222938597	2.29022896008772	-0.084473980232078	0.0827019444012345	0.15758073189965
SIRT1	3.52095623333333	3.41132468815789	-0.04563521765877	0.132155161696198	0.222927524981766
FUT4	2.03000363201754	2.08095764078947	0.0357652897644385	0.483669312845781	0.571149724865679
RCC1	5.76496549561404	5.74370453508772	-0.00533043646714493	0.586892724993647	0.658342769902004
RNF125	1.40111520219298	1.09516766144737	-0.355423829751081	5.59999560347766e-07	1.31801427917072e-05
ZKSCAN3	1.76550670394737	1.60298558552632	-0.139320846828768	0.00616724835016229	0.0227246319572391
ATP6V0D1	5.49754724561403	5.62013857894737	0.0318176066612557	0.0428475886192731	0.0981261495290729
PON3	1.00861907662281	1.05255775535088	0.0615179809758378	0.394713476087484	0.492289227330075
C9orf152	0.628796904298246	0.427520335307018	-0.556601070477229	0.00550301685862889	0.0207599082229424
ODF2L	2.98017763596491	2.93570565350877	-0.0216910016727287	0.301257638687371	0.405609167672905
LANCL2	3.8783945877193	4.10328412719298	0.0813194647980773	0.133805969871995	0.224971441960693
SEPT6	3.69370398991228	3.46393556622807	-0.0926561603977403	0.0051122257765819	0.0196326331734851
LPIN2	3.54462635526316	3.252881425	-0.123915324897112	0.000690494317916024	0.00419786676109627
LPAR2	4.44021513596491	4.33781708333333	-0.0336603604312371	0.0367575694114922	0.0873272232140167
PTPN18	4.33577681578947	4.12421214912281	-0.0721719491176698	0.00510098174091419	0.0196041481310603
TEFM	2.80996689166667	2.7337442254386	-0.039674864211094	0.0428475886192731	0.0981261495290729
PPFIA3	3.61343796052632	3.46509999122807	-0.0604751404063357	0.0354332928434487	0.0851828996888727
TFEC	1.13326743528509	0.911016799052632	-0.314938794686084	0.000261622264663456	0.00195093284115122
PIK3R3	3.32890013552632	2.7981307122807	-0.250582233032176	1.52168498307583e-06	3.06109640116393e-05
TCF7L1	3.90264170789474	3.96907417982456	0.0243515072598506	0.25325449849334	0.358272126964667
C1QTNF9	0.122276212675439	0.110620668157895	-0.144522811498706	0.709134892186751	0.759967516771367
EPX	0.261482898859649	0.192844888333333	-0.439275690925244	0.0169747096533728	0.0490384046358433
MS4A4E	0.470659382192982	0.458222475614035	-0.0386351301713204	0.131607728639092	0.222200339799504
FHIT	0.786822513377193	0.697290795219298	-0.174277801031318	0.0750768261766085	0.147062929073196
VCAM1	3.36847733947368	2.71110396008772	-0.313216158143482	0.0026783295618258	0.0120290026404736
RAB3GAP2	3.83090434210526	3.8102241754386	-0.00780912051712845	0.641304234858528	0.704266151164038
TEX35	0.0671156128070175	0.0637959519736842	-0.0731835292308012	0.880101841101525	0.899772846131134
MICALCL	2.37516343083333	2.7198938875	0.195523581856529	0.00715131697082725	0.0254123908727501
C10orf128	1.85367453421053	1.70028337236842	-0.124612751036958	0.0270080878282861	0.0694242016780279
GAD1	0.806070523013158	0.751849471710526	-0.100462217623531	0.73540335362316	0.781633075081249
CTSC	6.27996610087719	6.36655029385965	0.0197550904541646	0.38298634456664	0.481560756740955
CASS4	1.05688340864035	0.889750575789474	-0.248343366398695	0.00170414328046159	0.00850080430944959
HOXA1	2.53966019973684	2.76344145596491	0.121830568229922	0.00700047436796096	0.0250326408937161
MTIF2	5.03582889035088	5.08215694736842	0.0132116660919888	0.335357335728483	0.438311667047458
ATMIN	5.0835208245614	5.16150406578947	0.0219634816954777	0.0300201869933397	0.0751556041538749
ENTHD2	3.06487698684211	3.04197675438596	-0.0108200418940654	0.432043613336594	0.526238571356008
KRBA1	3.23103560964912	3.34116401754386	0.0483541554113471	0.141144370011565	0.234108333985295
SMOC1	1.56921415407895	1.70286810464912	0.117924442170353	0.0936931897685636	0.172575579284882
MBTPS1	5.07728535526316	5.1412878245614	0.0180724355342909	0.429964153310091	0.524329054369816
DDT	5.34675324561404	5.45015082017544	0.027633056220981	0.0855081536649372	0.161864122881687
GS1-259H13.10	0.252299856008772	0.285221831315789	0.176945029148812	0.129519409458902	0.219929709863426
CDH7	0.0596941977149123	0.00858913250877193	-2.7970063746189	0.0133082932357905	0.0408906754779816
CTC-435M10.3	0.134814567368421	0.164669385833333	0.28859596919808	0.00867100728277283	0.0295618258493646
SMG6	3.04440426140351	2.89152418903509	-0.0743297736167996	0.0121740103100178	0.0382231592348649
CUL1	6.03401669736842	5.98421252192982	-0.0119572770537584	0.329331506008063	0.432902490235881
TRNT1	2.78858912236842	2.69234323991228	-0.0506730326105524	0.126589620570855	0.216124847650908
NKTR	2.72190090307018	2.54647316140351	-0.0961140312302611	0.0164066613411262	0.047774531669528
TOR1A	5.12586948684211	5.1734320877193	0.0133249455254054	0.362408206521716	0.463382007157425
ITIH5	1.70197492807018	1.61223526578947	-0.0781474999011511	0.169387547490827	0.267638245850367
KIN	2.46692741447368	2.48513727587719	0.0106102794689236	0.610591107875759	0.678488521216292
VDR	4.89520954824561	4.99385185087719	0.0287824041667424	0.130882143077579	0.221509487607016
LPHN2	3.77323776666667	3.56734119342105	-0.080953805966717	0.0802160604732379	0.154549408726739
LGI3	1.37501186385965	1.61277489802632	0.230101022819246	0.0253336759333277	0.066194026762889
PCDHB14	2.73930652412281	2.78636707105263	0.0245746181448312	0.429133999480953	0.523524403716683
SMIM4	2.86127787280702	2.91597330701754	0.0273179015182752	0.85088835701073	0.876553600033374
GORASP2	6.02873028947368	6.10797186842105	0.0188392293066411	0.0501848443926966	0.110357829942961
PHC2	5.89310759210526	6.03980089473684	0.035472385006678	0.0124209908738985	0.0387846827998671
CBWD3	0.229039621052632	0.210823584122807	-0.119560923076804	0.20141989979264	0.302987417041508
CTB-54O9.9	0.23408661622807	0.176236140526316	-0.409532645245743	0.0272307068006339	0.069836754721928
RACGAP1	5.39617705701754	5.30512051315789	-0.024552161818101	0.177012786796278	0.275941730426209
NAT14	3.70716574122807	4.01295387280702	0.114347955949101	0.00107406290757817	0.00592082956476646
F2RL3	1.74631805614035	1.93954139078947	0.151399223723961	0.00791674534894051	0.0275214791377215
ATG2B	2.96281478114035	2.9775604745614	0.00716236990136121	0.961737358310282	0.968797369068016
ILDR2	0.166927094385965	0.166266714802632	-0.00571875929989085	0.432876734711556	0.526961347352975
DNLZ	0.219761648333333	0.247718205921053	0.172760266030538	0.273732689204831	0.379111264340727
ACVR1C	1.24432756899123	1.21789308157895	-0.0309788395622845	0.644869629708682	0.707019641817145
C2orf66	0.47256112995614	0.390004979473684	-0.277008422735727	0.0156074867868183	0.046031752912418
MYOC	0.217410672631579	0.189053266973684	-0.201629983288431	0.245916064611403	0.350159506110292
GPCPD1	4.15877835526316	4.04371341666667	-0.0404790425307806	0.113230958008886	0.198953537628738
ITIH2	0.133807686403509	0.130162374254386	-0.039848519898146	0.0527727995975758	0.114411786855007
CACNG1	1.14764273600877	1.40886744324561	0.295862281117046	0.0170452660779943	0.0492144832524318
PLAG1	1.37243797346491	1.7215107627193	0.326934251584847	8.75217119759875e-05	0.00081670989153549
LUZP2	0.327982905934211	0.314275740969298	-0.0615897109027477	0.952095115337451	0.960611691122071
COTL1	5.7949254254386	5.89362498245614	0.0243651677908354	0.391178569377872	0.48914030044492
NPHP3-ACAD11	0.0186077332938596	0.0183440257807018	-0.0205920362107115	0.746584106461681	0.790882685633228
PRRX2	4.65009552631579	4.81076479824561	0.0490059131209173	0.0842232057075634	0.159884689787493
LRCH2	0.756154957719298	0.801561308333333	0.0841309566709867	0.0497696248799852	0.109743093942682
OPA3	3.66854350877193	3.53314335964912	-0.0542551068337895	0.00221863621957568	0.0104371656133023
ENTPD3	3.49511988859649	3.46550875394737	-0.012274780630956	0.808780410955481	0.842493299171397
MIDN	6.36373677192982	6.2665859254386	-0.022194493691698	0.138854175466675	0.23100777470744
TTK	3.90873601008772	3.80775080877193	-0.0377630833331475	0.135658861567015	0.227291076357076
APOBEC2	1.44630655280702	1.67742630877193	0.21387601657159	0.177362604357032	0.276374923082553
LRPAP1	5.29239332894737	5.34361915350877	0.0138969025505205	0.439577736633312	0.532881387783355
PTPDC1	2.35940320701754	2.3627568245614	0.00204916740670602	0.896798922305521	0.914167449553197
ZKSCAN8	3.12690361622807	2.92383439649123	-0.0968731496958981	0.00615393023631476	0.0226809961155687
PDZD4	1.40754130083333	1.43034468377193	0.0231855935950366	0.638762573762579	0.702629687672279
ACVR2B	1.31848400877193	1.25472774649123	-0.0715057145085695	0.48056868424165	0.568449173255593
BCL2L2	5.37422068859649	5.45277964912281	0.0209362904308912	0.0913513503368285	0.169562669483903
PTX3	1.45448191105263	1.95994337991228	0.430306623260782	4.4970538170438e-06	7.42376155898455e-05
CD200	2.73000298903509	2.73404676578947	0.00213538968233284	0.893987969674418	0.911846370183576
TTC1	6.08375114912281	6.03921651315789	-0.0105997457499503	0.171827097845388	0.270408628587525
MMP15	4.01011746052632	4.30384665350877	0.101982180097377	0.00052583090145864	0.00338704741178451
QKI	4.11519799561403	3.99961230263158	-0.0411016841311402	0.0655004258057677	0.133777547403169
KIF21B	1.54407646609649	1.31555599469298	-0.231071543849334	0.000366378570481524	0.00254905941590337
CISH	3.04626699122807	2.90420047368421	-0.0689013485387513	0.0298321847001338	0.0747701967802277
RTP3	1.11950855846491	0.904081518289474	-0.308340790350964	0.129947146799655	0.220558553193142
TRPV5	0.0687660574561404	0.0317232878070175	-1.11615433440621	0.00951905339979167	0.0317694531381972
UBE4A	3.82667269736842	3.7825643245614	-0.016725893354701	0.276703366776854	0.382192328929044
PCDHGB4	0.305545315921053	0.388721662807018	0.347351144542523	0.00754796297834044	0.0265274738198295
VASP	6.53560906578947	6.68674121929825	0.0329815955080428	0.00329085363116729	0.0140453011545154
C11orf85	0.4272853425	0.172904610438596	-1.3052234895506	8.88845553335135e-06	0.00012911783846132
PRKX	4.34069121491228	4.13125972368421	-0.0713430345255324	0.0177250336951153	0.0505973333692844
BSCL2	2.34315226710526	2.19295796578947	-0.0955725501899201	0.0257082800243355	0.0668885315209095
OBP2A	0.394659496754386	0.615149360394737	0.640328278892772	3.81241504697437e-08	1.46482517142373e-06
NPW	1.79874205530702	1.96445255846491	0.12713901225089	0.156121001070978	0.252225782270218
AMBRA1	4.0393230745614	3.89160705701754	-0.0537474949942669	0.00209554926556914	0.00996488139311018
TNFSF12-TNFSF13	0.0925052660526316	0.117272186754386	0.342253490935826	0.211452934527568	0.314174415192787
TRIM46	1.00623204517544	1.16187624605263	0.207493371810441	0.00332878460144371	0.0141756970184506
TLR6	2.07927938635965	1.84050281254386	-0.175983667343058	0.00451593571272047	0.0179018354317258
PRCC	5.95603857017544	5.94270999561404	-0.00323211745474605	0.707203304626862	0.758426319783005
EXOC2	4.60114089912281	4.48023279385965	-0.0384179392863513	0.0136964500305647	0.0417080920387852
MAT1A	0.740232753596491	0.696663125657895	-0.0875177694461047	0.110029825996047	0.195049242059205
CADPS2	2.51381492807018	2.24128574385965	-0.165551848390301	0.0107157221585238	0.0347447117836186
MEPE	0.0553895393421053	0.0791492668859649	0.514962447475034	0.00196589155404613	0.00951016282471985
CCDC124	6.89369195614035	6.9944975	0.0209435812677228	0.0436564232567044	0.0994155532719351
MYEOV	2.1478302645614	2.47345099504386	0.203645329819051	0.019135339844754	0.0535880171417683
RAB11FIP1	3.7042582504386	3.53158206842105	-0.0688700598755447	0.105367180916311	0.188651934238442
KCNIP4	0.692468735263158	0.632343631885965	-0.131040166118807	0.0172867247323775	0.0497341206312074
IGFBP2	6.58028744298246	6.55605389912281	-0.00532289049124079	0.743451647400051	0.788170543484265
CTDSPL	4.57670344736842	4.48545278070175	-0.0290551896487452	0.0400123522537938	0.0930051182378338
TNFRSF17	1.92058000785088	1.18626140337719	-0.695120109404352	1.41130293894716e-08	6.44088281761868e-07
MEAF6	5.40541657017544	5.43540804385965	0.00798254049525005	0.323724629932442	0.427176426327097
DNAJB5	3.3392454122807	3.64832844298246	0.127713489079045	0.000598230411188818	0.00374661906665075
NACA2	0.75284471372807	0.698911527938596	-0.107242473746519	0.107058717090218	0.191013331315016
SNRPN	3.86135874473684	3.91670661096491	0.0205324682374994	0.332867564337043	0.436319112690492
USHBP1	0.723766738377193	0.705528663114035	-0.0368201127759739	0.433711367976694	0.527726230261564
DYNC1I1	1.21967226982456	1.52786840078947	0.325026743021008	0.00339030303979221	0.0143620637868155
PROCR	5.53670574122807	6.10392296052632	0.140708904463128	3.00486175656279e-06	5.33276216358124e-05
RASSF7	5.14922337587719	5.22216842719298	0.0202941323805006	0.441683856104158	0.534549112880133
TMEM63C	2.17916234061404	2.36965763877193	0.120904961188582	0.128364659762354	0.218475797994199
TNFSF12	3.92815978947368	3.84657648684211	-0.0302786209714467	0.25178119664242	0.356746124384378
ZCCHC7	4.08433611403509	3.92745885526316	-0.0565054337505433	0.00118717825258183	0.00640876099892172
GYPC	3.1682506377193	3.02637710833333	-0.0660947014337605	0.292373262024855	0.397618322631625
GARS	6.80560718859649	6.97692986842105	0.0358684487563408	0.000199862273766927	0.00158252616461819
RUNDC1	3.86061487719298	3.76285456578947	-0.0370031123691423	0.0141372896760312	0.0427288112155208
HIPK1	4.54705928508772	4.30625991666667	-0.0784984141010914	0.00107136720734441	0.0059102091204868
ZNF268	2.12445427763158	1.96244425570175	-0.114440620347715	0.00686716577333888	0.0246477045236911
MED26	2.67811045614035	2.57962579385965	-0.0540536641466511	0.00195518720140347	0.00946731950169185
C22orf29	4.11223239473684	4.00186624561404	-0.0392488490629246	0.0541428405478521	0.116576256147372
GOLGA6L10	0.418565822236842	0.387407833289474	-0.111601388759947	0.588606138079926	0.659638889904505
ANKRD18B	1.01460712544737	1.14762092987719	0.177724987318919	0.0285178804425366	0.072374598924362
CC2D1B	4.13852274561404	4.12398166666667	-0.0050779674292154	0.746678884022262	0.790882685633228
DYNLL2	5.52666165350877	5.44884680701754	-0.0204573618820718	0.242780141702689	0.346741752423439
GAL3ST2	0.545014398157895	0.487508932324561	-0.16086569071153	0.158001280899198	0.254274522108877
RPAP1	3.91767781578947	3.87871512719298	-0.0144199365014386	0.6341982761815	0.698308733818131
ZC3HC1	4.03266423245614	4.05358739912281	0.00746596013364709	0.643850107240903	0.70630494633729
TRMT112	7.83574297807018	8.14335354824561	0.0555529628716021	1.29133975892415e-09	8.75548957876503e-08
FOXA3	0.494587393157895	0.6398000025	0.371395531635134	0.00162761123176781	0.00823395556979574
SP110	2.76103424692982	2.49909547587719	-0.143802763286452	0.00154984244025118	0.00791609453779342
CNTFR	1.29755820267544	1.04694667679825	-0.309611288261921	0.0225453249353489	0.0605452405195201
TEN1-CDK3	0.808603420877193	0.696611981929825	-0.215077019172683	0.0589273924130989	0.12390957641222
TTC29	0.12331023754386	0.103455996973684	-0.253275305604923	0.37349572432498	0.473072011467827
KCMF1	4.9745844122807	5.11075328947368	0.0389599452713254	0.00199063500429097	0.00959362476668169
DDX56	6.0196346622807	6.13611931578947	0.0276506050517495	0.010914054518556	0.0352761522388406
MPC1	5.08491167105263	4.86962137280702	-0.0624131106014199	0.00500078689400152	0.0193253944616317
PPCDC	2.79216757017544	2.81150277192982	0.00995594268939137	0.736206893099137	0.782270723177588
FAM120C	2.34251114912281	2.09479132017544	-0.161249382305192	0.00262872399943541	0.0118547121911159
SLC48A1	4.31374189912281	4.38513960964912	0.0236829150773823	0.306606432006295	0.410616438959982
IQGAP1	6.52838526754386	6.56481955701754	0.00802915789061265	0.48500146918894	0.572195254468782
PCOLCE	4.95275891666667	5.60736952631579	0.179091749480812	2.4766099490618e-07	6.88300511883016e-06
PCK1	0.181400983583333	0.11969393675	-0.599832205833185	0.994566784113121	0.995649250925423
KLHL33	0.230210417719298	0.191365990307018	-0.266618665403449	0.843434574579213	0.870391860384605
GNPDA1	5.12309622368421	5.08263277192982	-0.0114399916151671	0.189884643914514	0.289833855628381
IQSEC1	4.16575160964912	4.08693434210526	-0.0275577524926964	0.20393880753794	0.305788832492741
THPO	0.388361421315789	0.479164238245614	0.303120343830986	0.00105245550298216	0.00583219666119074
ABCD2	0.526481033675439	0.259825780403509	-1.01883697471385	1.30526820367331e-14	1.18003923660324e-11
RPL32	8.72517537280702	8.69448840350877	-0.00508298952171904	0.498882732293903	0.58395496668888
F10	0.953824331666667	0.980460857280702	0.0397364494167585	0.355520439713892	0.457521864134082
BNIP2	4.63591338157895	4.68121439473684	0.014029229525077	0.402265584460581	0.498904112941791
C16orf74	4.51057727192982	5.02226573684211	0.155026282093463	1.54073502358405e-08	6.94415148899216e-07
MACC1	2.2421011779386	2.03314364078947	-0.141139238621443	0.0424841457068337	0.0975263383671885
NTF4	2.29705043464912	2.48329237017544	0.11247159380999	0.0235307969002104	0.0624801424833577
ATP9B	2.08101418991228	1.90499343903509	-0.127500773522785	0.00157655345909803	0.00802585296882333
TYMP	8.55584614035088	8.28563547807017	-0.0462981876271584	0.00560518681713435	0.021088400536729
KIFAP3	4.58173081140351	4.71415900877193	0.0411077225220242	0.0120279197832279	0.0378883171035929
SNX15	0.545839535657895	0.510297797587719	-0.097137478963381	0.213458016213323	0.316327861458158
SNAPC3	3.48271130263158	3.33283656578947	-0.0634603135760856	0.0184183751130565	0.0521311246984466
MMRN2	3.55983394736842	3.57716580701754	0.00700704441073197	0.684613525899143	0.740087590880209
ITPR1	2.17816239649123	2.02814044473684	-0.102953960979284	0.0194658551779236	0.0542664117956662
TMBIM6	8.44769519736842	8.48271969298246	0.00596910808655249	0.742914210807365	0.787818153998371
NQO2	3.20534722368421	3.18554640789474	-0.00893979208521967	0.649977231754434	0.711604222455755
BTD	3.09512431578947	2.99940077192982	-0.045323052356925	0.0629428198242396	0.12984808025218
PML	5.53663100877193	5.27802362280702	-0.0690105682845541	0.00054852152870012	0.00349801965750711
DPP3	5.9748211622807	6.03147635964912	0.013615651089002	0.36956834082131	0.469684596881065
ABCB4	0.458050451934211	0.408377566276316	-0.165602896916685	0.0733485964105256	0.144747634595964
TRMT5	3.63412057017544	3.74576134649123	0.0436526991112627	0.0529115524284199	0.114615595387228
GRINA	7.74232827192982	7.84601050877193	0.0191917890528441	0.179073402808743	0.278194594942643
ASF1A	4.6373781622807	4.46849235526316	-0.053521222205914	0.00224509900953534	0.010526213141412
CCDC113	1.57115558535088	1.66311881684211	0.0820651894778167	0.23850698698695	0.342516714913328
CD248	5.12324675	5.73715751315789	0.163277749875558	6.53572726254311e-07	1.50822210657695e-05
GCLC	4.79754569736842	4.73863675	-0.0178244759434234	0.53987978803717	0.617734697911202
AFAP1L2	4.96509867894737	5.17799018508772	0.060569839694891	0.0155054827159498	0.0458012231138636
ENHO	0.850002747938597	0.737095423903509	-0.205616103495868	0.285690712945912	0.390812689565262
MAP4K5	4.28155098684211	4.43267719298246	0.0500447970403153	0.00571624497285682	0.0214327809192087
FGF17	0.222629749385965	0.139483299298246	-0.674553994105314	0.227211015015971	0.3305571838111
SNX7	4.84830837719298	4.95541627192982	0.0315247893166051	0.157160769942886	0.253293191406482
CCDC74B	0.666967497192982	0.681135893157895	0.030326201091566	0.045773623520268	0.103106440208061
P2RX4	2.65558489078947	2.69276184035088	0.0200569885735302	0.534722873144303	0.613569944553889
FAM83H	7.23032983333333	7.34406255701754	0.0225168861686424	0.0702096686674561	0.1403736695395
TNPO1	4.72535779385965	4.67419664912281	-0.0157051398860588	0.212935404106369	0.315736056508518
SLC35F6	5.92422856140351	5.96946373245614	0.0109740306049337	0.36881052777841	0.469148237164905
FIBIN	2.33677133464912	2.82536106622807	0.273918682380194	0.000459208560395283	0.00304599756785287
RAP1GAP	2.58903239342105	2.88800538815789	0.157660417823285	0.000703142502056763	0.00425887117714982
AKAP17A	4.74793162280702	4.62560493859649	-0.0376571039572164	0.0599832441061561	0.125477402840277
YIF1A	6.53376022807018	6.7651535877193	0.0502091751372218	2.66134504589227e-06	4.82906871432329e-05
WNT7A	2.19656178035088	2.93108480346491	0.416187632187317	1.60771514502279e-07	4.80719339763721e-06
RNF170	3.06527741666667	3.03958824122807	-0.0121417462203923	0.497980839835883	0.583076910516356
LZTFL1	2.58129957192982	2.48153393596491	-0.0568653984793488	0.0819497077877558	0.156769362582776
EHMT1	3.8763143377193	3.67200919736842	-0.0781158940792295	0.000411452923743934	0.00278450902026443
ZNF879	1.25484469824561	1.0216294904386	-0.296636749080864	0.00423257811995097	0.0169667431208989
IQCE	3.19019375657895	3.07079994561404	-0.0550295211472631	0.138664625353662	0.230817353737727
CSMD3	0.0754428856184211	0.128456676864035	0.767825116058678	0.0303886793486216	0.0758064620855324
ERCC8	2.31646195789474	2.2822112872807	-0.0214906272834128	0.258308590494754	0.363614648041205
NAP1L6	0.11655092122807	0.201391578026316	0.789042944998525	0.167360787078342	0.265142090606297
ZZZ3	3.69001212719298	3.61160750438596	-0.0309844429093382	0.104909493013015	0.187920046400586
TNFRSF14	4.05767755087719	3.6958108872807	-0.134763287146078	9.56808993046519e-06	0.000136161599904921
C1orf56	2.63466291666667	2.76227142982456	0.0682366977255928	0.0119073669927943	0.0375933285357961
CD1A	2.93338572574561	2.41919964732456	-0.278036956493538	0.000158204188590447	0.00130512086658432
NRROS	2.34250340877193	1.98321450745614	-0.240210417205621	1.61057200492813e-05	0.000206790986998667
ATP2B4	5.90473014473684	5.76809354385965	-0.0337765661174347	0.119342380593319	0.207064015278699
BRMS1L	3.39922470614035	3.44484977192982	0.0192353345827423	0.427062695879501	0.521660036001594
RAB3GAP1	5.2878055	5.25603617982456	-0.00869390507994483	0.355335593616841	0.457344672832864
FO538757.2	1.89635625482456	1.79408233245614	-0.0799839197747787	0.0879931898052123	0.165144380768874
CCL28	2.24763962337719	2.16662573171053	-0.0529607784985442	0.254437455111587	0.359350234112294
CCDC64B	3.82306978662281	3.60127679065789	-0.0862230475461481	0.0218403182616353	0.0591373945319015
AGAP4	0.90121299745614	0.824609079473684	-0.128157774221961	0.048298614237109	0.107268988758689
FAM216A	2.2199841622807	2.32827269692982	0.0687106583570314	0.227098714994816	0.330425082907822
TSPAN32	0.757662300877193	0.508894471666667	-0.574188446470803	2.58020648702604e-08	1.08715266726039e-06
CRNN	4.23998913802632	3.40334053105263	-0.317109057368908	0.0141364168361864	0.0427288112155208
CNGA4	0.178837483464912	0.143994798552632	-0.312632451158971	0.117590472845993	0.204787306194908
KPNA6	5.37650353070175	5.32119423245614	-0.0149181932538949	0.274200416677723	0.379553832650628
ALG5	4.98299308333333	5.07153954385965	0.0254111945094397	0.070761964545462	0.141092453697354
MOCS2	3.6482355	3.70391053947368	0.0218503926115914	0.445489379550057	0.537715109995256
CSNK1G1	3.70764893421053	3.62136319736842	-0.0339717698272637	0.0672880765882457	0.136413461164061
LCE6A	0.762389264605263	0.821751880701754	0.108175048692535	0.281815333100054	0.387442513142028
TTC37	4.48486674561403	4.35191315789474	-0.0434153524155363	0.0210750545938123	0.0575929079040365
EP400NL	1.44572184605263	1.39045551535088	-0.056232417909564	0.257710388168721	0.362905530123243
ZNF75A	2.46773483289474	2.31780909473684	-0.0904256356386544	0.0327901586372158	0.0803622943861218
CYBRD1	4.9110545245614	4.86532268421053	-0.0134973475579199	0.805477882060364	0.839451384646758
ETV3L	0.216340887192982	0.279160078114035	0.367786288400713	0.0685049629651891	0.138169655618372
TACO1	4.97696900438596	5.04461327631579	0.0194762733173182	0.206991660676195	0.309159847709664
CDC37	7.50026624561403	7.53797100877193	0.00723443684138569	0.312358057967535	0.415963174153284
FRS3	2.25628362807018	2.29732304868421	0.0260053078483728	0.372228300826669	0.471894477885431
PIGZ	2.49852615833333	2.58336596754386	0.0481747120800295	0.36956834082131	0.469684596881065
FAM162B	1.27352454938596	1.14081020302632	-0.158767980383773	0.0402192027152499	0.093373242829681
C15orf65	1.67936068565789	1.57390802912281	-0.0935608793865903	0.071597075390856	0.14224088051733
KIAA2012	0.0449659402587719	0.0301428093991228	-0.577018749789938	0.831618811593293	0.860509628719943
N4BP2L1	2.02461844298246	1.66925692324561	-0.27844402131768	5.96481194369481e-06	9.32585908063535e-05
LAMP5	2.61213652057018	3.21044144526316	0.297541386058561	6.1067940251457e-06	9.49952604984456e-05
SP8	0.436222407719298	0.436526833596491	0.00100646027602314	0.558635695797313	0.633956435701758
PRSS53	0.740249397236842	0.762550838333333	0.0428221128266286	0.516641751858364	0.598632922520446
VPS13C	2.86907964254386	2.76118230131579	-0.0553018743059117	0.12052714950647	0.208554577883916
PDE6D	4.15876877631579	4.0654790877193	-0.0327311010677289	0.0599832441061561	0.125477402840277
KCTD14	2.02646202837719	1.84163398368421	-0.137976781687233	0.180688397145948	0.279911296818473
ATP11B	5.32526889473684	5.3694333245614	0.011915463334375	0.549319325495567	0.6257403434288
EML4	4.7184639122807	4.59664746052632	-0.0377352461310574	0.0648789149441833	0.132914428655979
AMIGO3	0.0270476061842105	0.027524224254386	0.0252009875787103	0.63350464711734	0.697995047784529
PITX1	7.0412374254386	6.53274735526316	-0.108139143403075	7.38958826731667e-06	0.000111672155437945
DCLK1	1.01559892759649	1.13893970914912	0.16536060192977	0.0747285453462923	0.146642366372212
RHBDF1	4.41411760087719	4.4563889122807	0.0137500768144645	0.395511876635757	0.493034474167812
EFNB1	7.34189396929825	7.62505599561404	0.0545956528558644	0.000159109332435578	0.00131047766891876
RNF135	4.33217339035088	4.17423473245614	-0.0535792555553751	0.0129800263622355	0.0400341210437884
NKPD1	1.58700666815789	1.68221505921053	0.084053965679593	0.2622203681071	0.367438442508937
CTBS	3.16998871491228	3.22420036403509	0.0244636967792164	0.303256108663148	0.407443232279388
AL023806.1	0.263003272017544	0.256819108289474	-0.0343281998752394	0.892300138034499	0.910366491068256
INPP5B	2.76504676973684	2.63756310657895	-0.0680982710281353	0.00572870647509093	0.0214585644201005
GRIP2	0.78343597995614	0.61201950127193	-0.356237763384789	0.000323295930918716	0.002305677569508
KCTD15	4.96179962719298	4.80415219298246	-0.0465816203433094	0.00219245956045859	0.0103329993819957
TSACC	0.888870399078947	0.867102253903509	-0.035770948841259	0.909745455602045	0.924788538074465
PRMT8	0.196411518960526	0.291248553039474	0.568371340315003	0.00018228596019725	0.00146423126587473
MSTN	0.156586853640351	0.0958944632894737	-0.707443670137989	0.00019049501517694	0.00151773866679854
FAM206A	4.65956226754386	4.57673987719298	-0.0258741328939132	0.0969379377637967	0.176751591587589
KLC1	2.75222909649123	2.89964868421053	0.0752775512386674	0.000340481867022013	0.00240591531690176
ADH4	0.102079070570175	0.0798773579824561	-0.353828578328527	0.539821623306635	0.617734697911202
IFIT5	4.44030727368421	4.22404028815789	-0.0720359210280228	0.00493498255989596	0.0191288138620532
EXD2	3.60047729780702	3.66331514824561	0.024961648464066	0.262522960083098	0.367828915445085
COASY	6.21894760526316	6.27740035964912	0.0134967614797334	0.152014128141677	0.247123454136813
RPS6KA2	3.17763354385965	3.17014971403509	-0.00340178255574664	0.986107452958641	0.988551656416499
CYP7B1	2.73720920671053	2.39669832833333	-0.191657376211014	0.00163125133844106	0.00824151933612776
FAM92B	0.554616176140351	0.382314945175439	-0.536728097116411	0.00105867107459979	0.00585277544803028
ISY1-RAB43	0.0318636743903509	0.0278842966052632	-0.192459763462487	0.226988596014284	0.330421266541346
FAM163B	0.344495869561403	0.201857550789474	-0.771149131364229	0.000533189866662956	0.0034244024491195
IFT52	4.57554042982456	4.69923804385965	0.0384846963316696	0.0522185257489212	0.113466212672864
NRBP2	3.91460018859649	4.0405265745614	0.0456783542391377	0.0750768261766085	0.147062929073196
SMARCA5	5.23795238596491	5.19862362719298	-0.010873235389036	0.233728575110674	0.337483509101461
FAM24B	1.74520489995614	1.82375744057018	0.0635174346244222	0.353857794578838	0.456091952774418
BHMG1	0.150827557412281	0.173074861842105	0.198496151796685	0.075502430043585	0.147708356331448
FBXO33	3.51786879385965	3.61173805701754	0.0379915889446998	0.0270080878282861	0.0694242016780279
DNALI1	0.924058862631579	1.007797815	0.125149574042518	0.0115989292563602	0.0368847390318642
IPMK	3.20301620789474	3.18592164780702	-0.00772031172478194	0.647932199512524	0.709921577978754
RRN3	4.86556300877193	4.91539150438596	0.0146995766794378	0.265867374914929	0.371228846872704
ANK1	1.45361753938596	1.53782072144737	0.0812395918810562	0.605619019101472	0.673840491172846
ASB1	3.28026007017544	3.36467312280702	0.0366561530157345	0.0788749136890027	0.152673620716157
GTF2E1	4.02924474561403	3.96211389035088	-0.0242390899013818	0.207760030109545	0.309946020457542
POLR2H	5.59020511403509	5.77531108333333	0.0469974394922197	0.0192816250233032	0.0539190856956235
TBC1D9	4.26230376754386	4.04895347368421	-0.0740843501678885	0.00264722681820256	0.0119241585489318
SSX2IP	3.27408223333333	3.08217612894737	-0.087141251572898	0.0211147413430955	0.0576705988452168
CMTM4	3.45062836842105	3.57399671929825	0.050679205735324	0.0878609622335819	0.164916356688803
DRD2	0.205477050614035	0.225291197675439	0.13281367659118	0.0154559434436289	0.0456988062303064
TSPAN5	4.03688234736842	4.36378911052632	0.112339841104522	6.04773849531606e-05	0.00060473450185109
HSPA5	9.22973077192982	9.46922622368421	0.036957975347129	5.19943864095469e-05	0.000533802087326871
ASAH2B	1.50410265657895	1.53165868508772	0.0261918070086159	0.402265584460581	0.498904112941791
MFSD4	1.7338058470614	1.36563596820175	-0.344369391715443	0.0196889598218214	0.0547196425861796
CDC25B	6.84132679824561	6.8317036754386	-0.00203074715156548	0.697714339423416	0.75085444987032
RER1	5.68664122368421	5.74665343421053	0.0151452606159146	0.0561259758832658	0.119689208179535
CNPY4	3.66400023684211	3.84362957894737	0.0690497096687666	0.0184007526740953	0.0521100364562688
TP63	7.53944846052632	7.53161246052632	-0.00150022077653755	0.697714339423416	0.75085444987032
TMEM41A	4.14955175	4.2285541622807	0.0272089581984711	0.166102872605304	0.263586478995448
MLPH	1.43955745166667	1.57713306504386	0.131679020637226	0.118166756730065	0.205604538003438
RBM24	1.01279319385965	1.38800960346491	0.454677935018815	2.21968235917618e-06	4.17045517721823e-05
GNAO1	1.32389960438596	1.32368332675439	-0.000235703791226616	0.592285866812611	0.662796089052208
ZFYVE28	1.54592040394737	1.34228572631579	-0.203774235747517	2.01478976391752e-05	0.000247326708319875
CIRBP	5.90690469736842	5.7799660745614	-0.0313413106821399	0.0622416697906693	0.128833969429333
USP2	2.32398226315789	2.54743002894737	0.132443461976193	0.0354332928434487	0.0851828996888727
ZNF69	0.671171267412281	0.805587465745614	0.263360280542584	0.00888336122777102	0.0301720173943896
ERV3-1	3.17821299649123	3.39120842061403	0.0935836398110155	0.121208282264382	0.209473753527638
TEAD4	5.21337394736842	5.34314210087719	0.0354710401868981	0.0413386026081551	0.0953667042156613
LPHN1	3.74029232149123	3.78768599912281	0.0181657077508981	0.711965010570384	0.76209710596575
CDR2L	4.13213834210526	4.61607622807018	0.159778492496617	1.52328198418468e-07	4.58147178374449e-06
SMYD4	2.78124868903509	2.63477185833333	-0.0780547048653462	0.00790007826328747	0.0274821871499468
EIF3D	7.50035591666667	7.60870860526316	0.020692553947204	0.0062477034918703	0.0229550454139504
TRRAP	4.18610094298246	4.01453155701754	-0.0603754468903284	0.107835000823365	0.192174875655647
ZNF684	1.57808571578947	1.46912171929825	-0.103221638699601	0.0199520682110215	0.0552809331774273
TFCP2L1	3.61663100745614	3.58213311140351	-0.0138274636399156	0.656128115491869	0.716449947210979
LOH12CR1	2.95725046052632	3.05799535964912	0.0483297816500323	0.0688985799788448	0.138581635348104
TMCO6	3.14423869736842	3.07802707017544	-0.0307048253674445	0.257710388168721	0.362905530123243
CEP70	3.54537884210526	3.37644997807018	-0.0704326109244957	0.235126891965875	0.338929394355987
CXCL9	6.35885072631579	5.05279349649123	-0.331684822636841	1.62431329650925e-09	1.05779962093435e-07
DPY19L1	3.90417195350877	3.98687661447368	0.0302423619395122	0.396698703068529	0.494033090305504
HLA-F	6.28300881578947	6.07743767105263	-0.0479924120066944	0.0206038595377122	0.0565768656843128
NEK8	2.11980796096491	2.00351519780702	-0.081400119655481	0.0367575694114922	0.0873272232140167
LGALS2	3.19310003815789	2.60112175482456	-0.295823821126238	9.29547158012487e-08	3.09225330551816e-06
CWC25	4.2547244868421	4.20136704824561	-0.018206882790933	0.0691156872263453	0.138872924170702
MYZAP	1.31625571508772	1.21887959144737	-0.110884180788834	0.366542894517933	0.467151128795353
CARS	4.37661332017544	4.38377465350877	0.00235871343108762	0.827280597552473	0.857463953586725
SUN3	0.465811517719298	1.059034355	1.1849311736377	2.37789975948683e-13	7.85225829846649e-11
ZNF148	3.90921452412281	3.77865504605263	-0.0490059361181245	0.0446289075940903	0.10116543964802
TRIM7	3.25120812149123	3.19473301622807	-0.0252805408524175	0.45315625511814	0.544446410640298
PLK2	5.61353092105263	5.62998848245614	0.00422345678906	0.977036779641349	0.981122395707801
TPPP3	5.34069953070175	5.54095790350877	0.0531066863779248	0.22167714202504	0.32490520654042
AKR1B10	7.15225645833333	6.95753751929825	-0.0398216846672521	0.340912946548168	0.443498482774572
HES7	0.365056053070175	0.660400482850877	0.855223173336509	1.64830308179711e-11	2.42948591808403e-09
MYO5B	3.6718791745614	3.4791159245614	-0.0777978362355889	0.0387223748410921	0.0908447838395275
SMG8	4.02769845833333	3.92781725526316	-0.0362278684391841	0.0255203926493844	0.0665122799098506
AC002985.3	0.129673157982456	0.13579007877193	0.066498199582596	0.75355743099304	0.796657950135599
C1QL3	0.603540154824561	0.486335388684211	-0.311498185224003	0.0139126459368776	0.0422240296872474
CACNA2D1	2.31018492201754	2.06518320631579	-0.161738567294442	0.0598866137554158	0.125408184684977
HHATL	0.672498116140351	0.785140337017544	0.223420319990688	0.0933434915967347	0.17217908333536
RP11-108K14.8	0.186124185131579	0.171616439078947	-0.117077777860188	0.101494250294435	0.182953921273185
PTPRZ1	4.68112585614035	4.54887086973684	-0.0413470727205101	0.0856375153603384	0.162009228652516
PET117	3.34609659649123	3.43853765350877	0.0393160495380016	0.205970379245591	0.308023621545732
SLC27A3	3.96127256578947	3.85963420175439	-0.0374998510677451	0.126060852044126	0.215437477489845
TEF	4.57392096491228	4.35647965789474	-0.0702686302447151	0.00464844954420659	0.0183090776639957
DESI1	5.18127599561404	5.24699895614035	0.0181850680166029	0.252959358815531	0.358052347175898
RBSN	3.46569264473684	3.26209560964912	-0.0873446476204816	0.000195686596110668	0.00155426733624024
ITGA10	0.618433408377193	0.662891691973684	0.100154914505788	0.96740246855531	0.973164585628129
TEKT1	0.24733200745614	0.164127873508772	-0.591628682589557	0.00349496488694771	0.0147284858895322
PXYLP1	2.51113719736842	2.35025209561404	-0.0955253399937492	0.338934900722732	0.441710378123265
LEAP2	0.725958750175439	0.589438706359649	-0.300545774667256	0.0188456775009885	0.0529989419053417
ODF2	4.6298616622807	4.63714571929825	0.00226797598582662	0.969102334551142	0.974491873510435
PXDN	4.32324750219298	4.94530882236842	0.193945184907581	3.4365530076918e-05	0.000383004954134991
NFKBIE	4.60456424122807	4.77007344298246	0.0509468475181176	0.0464722980517251	0.104191502371548
SENP6	3.98173128508772	3.86751047807018	-0.0419906609435114	0.00739874064899292	0.0260985184839046
MACROD1	4.11980317982456	4.22748864473684	0.0372254639861529	0.175196004103166	0.27402680511516
TSPAN8	0.985624349429825	0.597558835394737	-0.721957130398385	1.27442668120287e-05	0.000172721901793712
USP30	2.88685723640351	2.78118178991228	-0.0538017153450847	0.0127486945682628	0.0395747701110141
APMAP	7.01391452631579	7.26737731578947	0.0512149621349991	2.1131725938692e-05	0.000258166530963241
LRRIQ3	0.25904952077193	0.260652283828947	0.00889858616797001	0.818155848796478	0.850357618781974
CTNNAL1	5.12299776754386	5.32719961842105	0.0563890788224195	0.0959410293933197	0.175558718983918
OXLD1	5.07958475438596	5.12785853947368	0.0136458988946271	0.438316837090982	0.531772297856907
TRIM71	0.052733762122807	0.0307864665526316	-0.776430630076122	0.0391419735061319	0.0915496866254362
NDST3	0.0773680172807018	0.0390307771710526	-0.987125112561222	0.0111068672286229	0.0357024680749688
TSEN2	2.112291725	2.01346858026316	-0.0691261370841862	0.0491112678782853	0.108649931772185
SCAMP3	6.445884	6.50188494736842	0.0124798014511307	0.0646728289978325	0.132615971830245
ZSCAN5A	1.69810102938596	1.62449738552632	-0.0639288735318383	0.116503075200281	0.203377528708896
RP4-734P14.4	0.250408590350877	0.289007457105263	0.206822663038966	0.0421850616785697	0.0969211078148398
ANKRD6	1.53495417412281	1.43164943166667	-0.100517321972943	0.290747518744361	0.396038164989992
GNAI1	5.26067005701754	5.29971447368421	0.0106680666419101	0.815947512271599	0.848578787122899
IRGQ	3.3712180877193	3.30974826315789	-0.0265484688744222	0.359047098296822	0.460425102521807
ARL2	5.80621265350877	6.01896509210526	0.051918037757098	0.000523056902414207	0.00337625431885928
TTC33	3.30833193377193	3.26536204517544	-0.0188610325757066	0.363532941157557	0.464374584267016
ADAP2	3.55782513596491	3.42850655263158	-0.0534153256167231	0.134729953635593	0.22615385074546
MLC1	0.532169038333333	0.510548488859649	-0.0598365904025076	0.656641648778985	0.716807093018157
DSC3	8.10071327157895	7.99912653714912	-0.0182064697259965	0.274824699282255	0.380280976255422
BMP8B	1.97495782447368	2.17148588530702	0.136860730635932	0.0616458384328678	0.127876216881461
C17orf61-PLSCR3	0.0977494363157895	0.115609240614035	0.242096428578281	0.0779147874075099	0.151234196472091
STIM1	5.46601982894737	5.32419616666667	-0.0379269660778601	0.0146481554094813	0.0438845030191653
HIST1H3C	1.13892715350877	1.1917498	0.0654059089717613	0.268602147133667	0.374026533832421
IFI16	7.35067597368421	7.11096002631579	-0.0478325810679698	0.000137484804055019	0.00117128822257294
TNS4	7.45256626491228	7.61506499473684	0.0311190521194482	0.193268593210093	0.293802671517895
PPIF	7.53439096491228	7.8164815	0.0530284432322752	0.00017726103975844	0.00142934151104274
BRD1	4.63120589912281	4.55407871052632	-0.0242286728084968	0.111782328910243	0.197174637096468
EIF4A1	2.21523152017544	2.2690366754386	0.0346224412729115	0.533320766994691	0.61223535015995
DOCK9	4.24516006666667	4.27218095745614	0.00915380417752942	0.62863854154187	0.694325960830543
ARHGAP31	2.75592666403509	2.60762989078947	-0.0797983802420834	0.120357335325979	0.208284189463458
ARHGEF25	2.50572230350877	2.94972453026316	0.235353692992631	3.60719658097773e-06	6.20123090078823e-05
DIS3	3.98366744298246	4.1045589122807	0.0431299780852916	0.0461606877736976	0.10368950751154
UAP1L1	3.76276111842105	3.8150715877193	0.0199184269052597	0.610591107875759	0.678488521216292
PI3	10.660088177193	11.4641293815789	0.104907425029288	0.00817055875782545	0.0282250657561293
FCRL2	0.427476033995614	0.188780048491228	-1.1791372397317	2.78519419098244e-07	7.56283560445391e-06
CAPSL	0.267300603859649	0.280591069166667	0.0700059938796278	0.00102083387595539	0.00570101593007209
UBALD1	4.39355249561403	4.37132179385965	-0.00731834613734561	0.832544897950627	0.861177987387481
RAB40A	0.333174481008772	0.408344617807018	0.293509308454944	0.00294619704201646	0.0128895188102471
USP12	4.09147359649123	4.0693228245614	-0.00783180602622746	0.439998498732804	0.533181181662419
RP11-11N7.5	1.33944813429825	1.17170276491228	-0.193032082329168	0.013347095314589	0.0409367442567277
OS9	7.28400257894737	7.32601585964912	0.00829739114300221	0.236531120807691	0.340538341516946
RPUSD3	3.6633838245614	3.69593903947368	0.0127640964652427	0.447186723883616	0.539255610778132
ADRB1	0.657079329210526	0.599418081842105	-0.132504953329543	0.177921428931424	0.27702879357116
HTR7	2.58081894157895	3.12860918070175	0.277692519280632	0.000204696064510003	0.00160919376749577
MSX2	2.25470859442982	2.81925058973684	0.322370730765495	4.75878328356267e-08	1.76235518759216e-06
HDAC2	4.42991525438597	4.3980485745614	-0.0104155616240784	0.399078794251763	0.496233170619365
AAMDC	3.55638655701754	3.67056995614035	0.0455919535977241	0.113069272442088	0.198828563862981
ZNF213	3.52406545614035	3.385832	-0.0577303305805761	0.0117878867638545	0.0373311419067958
SRRD	3.7289580745614	3.85581841666667	0.0482645351651767	0.0036634716205055	0.0152750665587491
CLSTN1	8.08647088157895	8.16795818421053	0.0144652650440995	0.295643033961192	0.400470455574613
PCDH12	2.07787012192982	2.25812879078947	0.12002229070327	0.0112062939585209	0.0359260600434935
PLSCR4	3.45893853859649	3.11139981052632	-0.152765587808509	0.000862710953712758	0.00501096169599825
ERBB3	4.84182070263158	4.57831352149123	-0.0807333943281301	2.64422601113222e-05	0.000311172355016011
RGL1	3.50903075	3.26671070175439	-0.103233894190863	0.00110968268816999	0.00606929296600875
RARB	1.96706674583333	1.87256217903509	-0.0710322868430948	0.704035171883232	0.756031061813401
ZNF583	0.494009724548246	0.501971499833333	0.0230660139341198	0.749910569105475	0.793813316108688
UNC119B	4.3085350877193	4.20739047807018	-0.0342717154317147	0.256516868035767	0.361788358708058
SATB1	2.07212749912281	1.7983916245614	-0.20440555376717	0.00102132334412123	0.00570167761561903
FAM81A	1.00122454285088	0.811388126622807	-0.303301464856607	0.0699897429767061	0.140043270382632
CH507-42P11.8	3.22091778592105	3.14207050697368	-0.0357562817592172	0.518942011991681	0.600302557752532
IRF8	3.00276532675439	2.39674879473684	-0.325213022428645	2.14318772220624e-07	6.14527091466188e-06
PRKDC	6.03620955701754	5.90936925877193	-0.0306387408655864	0.104301699094985	0.187202243768635
KDM3A	3.96960720175439	3.92637194298246	-0.0157994127576617	0.472645607460449	0.561410490846251
ZNF585A	1.06843734232456	0.992581740087719	-0.106244485128341	0.163080612604159	0.260133464983219
IGSF10	0.732066097258772	0.585807815657895	-0.321546472060994	0.00817055875782545	0.0282250657561293
PEMT	4.90566307017544	4.97619400438596	0.0205945818049607	0.321291294926561	0.42462171396735
ANGEL1	3.50061892105263	3.63458451315789	0.0541804342751959	0.0311419533200795	0.0772342553778121
SOX2	5.32232143951754	4.92846677171053	-0.110916744830703	0.0411972662874851	0.0951263199477702
POLR2J3	1.24891347192982	1.38644349605263	0.150715294487021	0.101452781086488	0.182900620823253
RSPH14	0.472236914210526	0.419610160482456	-0.170461207868088	0.220319714101271	0.323402682117375
SUSD3	3.15958572938596	2.695995	-0.228917590246839	2.95330600233265e-06	5.25339814234381e-05
PATE2	0.059541864254386	0.0523998422368421	-0.184341924865307	0.923587677210628	0.936567630710619
FAM72B	1.29685248188597	1.27216919644737	-0.0277238215966865	0.539409950958728	0.617472928369186
PI4KA	4.21750860526316	4.13897650438596	-0.0271169532582296	0.112907768857755	0.198658214032609
PICALM	6.40811375	6.53393887719298	0.0280532017533881	0.08345976783773	0.158729510196519
SCRN1	5.57382328947368	5.70004257894737	0.0323054316833975	0.168287286443764	0.266200834227481
SNRPE	6.38204471052632	6.53171840789474	0.0334438798049757	0.0263753381468596	0.0681854620654475
BEAN1	0.585525688815789	0.740965865307018	0.339674614634359	0.000202977650020496	0.00160059697443048
TBX18	1.58884955758772	1.69344188929825	0.0919759538108007	0.308290755424787	0.412189701620144
ST6GALNAC6	4.6854809122807	4.68901987280702	0.00108926142539323	0.95097920515715	0.959595522556643
FABP4	3.21899462776316	4.30799424162281	0.420406152394271	3.23097950642286e-06	5.65568610868029e-05
C2CD2	3.4407363245614	3.23444912719298	-0.0891973160339739	0.00505622879245346	0.0194759850404053
SUMO2	7.01548459210526	7.03207419736842	0.00340753190339882	0.829219190560315	0.858894038261321
DDX3Y	3.11028549307018	2.71212644592105	-0.197622569406835	0.0320281586052988	0.0789226823159912
ARHGAP33	2.11642431184211	1.91450476096491	-0.144657647648183	0.0559432261800542	0.119415478216841
ELN	3.15397090570175	2.84192542767544	-0.150300653166325	0.0837136219382721	0.159113857972954
TRAPPC10	2.94570661929825	2.72133184473684	-0.114300858341061	0.000569120732465272	0.0035921217812151
IL9R	0.889878600219298	0.550473445964912	-0.692935560957857	2.80107906365772e-10	2.4185271982784e-08
TGS1	4.88652373245614	4.77334011842105	-0.0338093609281254	0.0367575694114922	0.0873272232140167
NAGK	4.71021478508772	4.60814074122807	-0.0316080679603199	0.0684660376806386	0.138109288300066
SERPINF1	6.1912336754386	6.34002921491228	0.0342625764527695	0.172050172318844	0.270731964612298
ATF7IP	4.52194878947368	4.37625256140351	-0.0472486527762976	0.0210750545938123	0.0575929079040365
IGIP	2.62123116491228	2.53110451535088	-0.0504775087440272	0.0640578101282927	0.131530325165228
CUEDC1	4.10211771052632	4.09880301754386	-0.00116623280405603	0.941926552216206	0.952086102006634
AGBL3	0.496510949561404	0.412501212763158	-0.267427172952337	0.000915949871606365	0.0052370660627672
TCEANC2	1.93758629385965	1.7876004377193	-0.116236261703277	0.000390932690559234	0.00268584913777598
CGREF1	1.50713515451754	1.62446083649123	0.108152164205827	0.274200416677723	0.379553832650628
OTUB1	6.20165821491228	6.38642658333333	0.0423549028916108	3.3109530378751e-05	0.00037306478914298
HS3ST2	0.731137197763158	0.896289404824561	0.293822489383278	0.0890555830034308	0.166510207547221
DTX3L	6.25431621929825	5.8697511754386	-0.0915528166541666	7.4870074424973e-08	2.60334428470002e-06
DMRTA2	1.35204981995614	0.94904026495614	-0.510607109707841	0.187205081206614	0.287154525352673
B3GNT3	4.02129357192982	4.30234922236842	0.0974649703000727	0.0404272130817743	0.0937425826574818
PPP1R2	5.15524192105263	5.22287713596491	0.0188046350385327	0.277017327041975	0.38245412318614
FLT3LG	1.98342075877193	1.72407108070175	-0.202171504702379	3.12134090749631e-06	5.50136334946225e-05
KIAA1191	5.99616835526316	5.93989426754386	-0.0136036398912607	0.201670764734815	0.303275732212267
GNRHR	0.528966722412281	0.563317590394737	0.0907715580351693	0.829217254001776	0.858894038261321
EID1	6.7567129254386	6.93020998245614	0.0365775058900302	0.0149683013121778	0.0446001983068749
TRIM55	0.643308622236842	0.776934514868421	0.272281978774792	0.010546153551324	0.0343543522531366
FAM106A	0.120372712587719	0.0919963104385965	-0.387860475775803	0.182726986687446	0.282157117726434
SF3B5	8.30719357894737	8.4103790131579	0.0178096435815411	0.111143204965756	0.196453124452985
CCDC153	1.2104076004386	1.14425105350877	-0.081089331498169	0.0872022263380461	0.164080682736218
FBLN5	3.31157359473684	3.31948854649123	0.00344405370501377	0.814292175227848	0.847315940492674
UPF1	5.7433185745614	5.60623781140351	-0.034851644945884	0.0127486945682628	0.0395747701110141
MPL	0.378401120307018	0.277516742149123	-0.447341550361041	0.000357963476076063	0.00250297573421884
ERC2	0.432842403324561	0.369737612657895	-0.22734002600331	0.123962298998846	0.212798705501096
NME6	3.10603743421053	3.07932651754386	-0.0124603651012225	0.530988061025991	0.610149944666053
NUPL1	3.84093760526316	3.84155295175439	0.000231111857966759	0.97817047549856	0.981940041668019
CNOT6	4.6972534254386	4.46197646929825	-0.0741345263410786	8.72356545725801e-06	0.000127203489101137
FAM83D	5.74904380701754	5.68892437280702	-0.0151661216356818	0.626622008359483	0.692496846658294
IQCJ-SCHIP1	1.81197232631579	1.9625674495614	0.115181315707119	0.0696609148381168	0.139658048545137
ZNF732	0.486531140482456	0.380430288157895	-0.354900036129054	0.383849215620263	0.482330029831397
NAAA	3.29346853464912	3.10066912368421	-0.0870281845221086	0.00211058496859425	0.0100115988834337
TRMT61A	4.6907505	4.9022040877193	0.0636117812485564	0.000551421130495236	0.00350923037456782
CAMK2D	4.56094272807018	4.66561962280702	0.0327366381882035	0.162011343232318	0.259073180120434
XXbac-BPG181M17.5	0.218929049385965	0.138603657017544	-0.659498073314844	0.000475341322458059	0.00313407155077559
SLC35E1	5.09703927631579	5.0404503245614	-0.0161068373490458	0.192782478025032	0.293208699135746
CCDC82	2.71291795833333	2.76379226359649	0.0268037621670452	0.489456307805007	0.575683323995956
SGCG	1.19457807412281	1.24220144890351	0.0563980084610103	0.189128828661421	0.289080277280702
SOAT2	0.383742959605263	0.34180891372807	-0.166950261861501	0.0839530077592432	0.159420104081248
TMEM178A	0.572375291140351	0.473485845833333	-0.273640094649394	0.0792367698625567	0.153108124909305
DNAH9	0.220159785539474	0.17994721747807	-0.290977175748343	0.203432914796659	0.30514980120985
C19orf53	7.43220846929825	7.54593559649123	0.0219088179208682	0.0241933993205984	0.0638770579210233
ZAP70	2.3356689002193	1.67614610635965	-0.47868786372295	7.8880668263937e-11	8.13635564126475e-09
DGKI	0.344150293552632	0.54404259627193	0.660680872377311	1.74730544652423e-06	3.43405849202441e-05
TMEM14A	6.31804795175439	6.42243518859649	0.0236415397050078	0.252075377797058	0.357031285721407
RBP7	3.13105635635965	2.89539440004386	-0.112889595751435	0.081824876243552	0.156589032871019
TBC1D22B	4.37021737719298	4.31270736403509	-0.0191112157579791	0.282391800338299	0.387818745366752
BRD7	4.48747608333333	4.60493163157895	0.0372754871954384	0.0151158487588497	0.0449266059900911
NMD3	5.11809260526316	5.27590040789474	0.0438110800703928	0.00504509616029491	0.0194428492697022
TMTC3	4.78540572807018	4.77995587280702	-0.00164394830860459	0.984406529532775	0.987297308300001
NTSR1	0.417538744078947	0.756097949649123	0.856663068528808	0.000215143996674172	0.00167166232805124
RNF6	4.87172378947368	4.84326458333333	-0.00845252128711405	0.235687873659012	0.339546956342834
TMEM64	3.76780550789474	3.73866375087719	-0.0112017722584754	0.911999573854372	0.926773436297794
AFTPH	4.39180389912281	4.37731010964912	-0.00476904216717822	0.687749259591684	0.742693814689755
KCNH6	0.0702092915350877	0.0767103994736842	0.127760204039367	0.799494000443085	0.835027067129444
RPL37	7.74873330701754	7.91001339912281	0.0297196476479309	0.026617171217217	0.0686835635388529
HDAC7	4.57351750877193	4.58722075438596	0.00431616288320003	0.714615278530466	0.764295213342709
TH	0.809815762105263	1.1456825379386	0.500541708196174	0.00514284949919453	0.0197255936993064
ENO3	2.33592311184211	2.47485432631579	0.0833508205492772	0.136967632775765	0.228909911714956
GRHL3	5.24030039828947	4.90310083635965	-0.0959550839389434	0.00655085219317332	0.0238126885896123
EQTN	0.140782636008772	0.154016153903509	0.12961227080176	0.768893214304912	0.809724531358928
RUSC1	5.07434078070175	5.07229072368421	-0.000582973202824633	0.708789278562784	0.759650099179318
LAMTOR2	6.19846972368421	6.28475986403509	0.0199455340562404	0.0963672664022329	0.17606615755301
CCDC185	0.263935921447368	0.236375516447368	-0.159107103291431	0.0146291221719557	0.0438445746218384
ST6GALNAC4	4.49699718421053	4.59474232894737	0.0310219774379807	0.305598769942838	0.409445340009718
DAP3	5.87660334649123	5.92127780263158	0.010926016895306	0.320944653343561	0.424236550893368
MSI2	2.70102454035088	2.55129565307018	-0.0822766544359197	0.0687902366628135	0.138442891584555
NPPC	1.2797799245614	0.853467158377193	-0.584488196482051	0.013533680714299	0.0413947460556876
DKC1	6.28017949561403	6.29624638157895	0.00368620298660582	0.867075602017102	0.8897699757896
KIAA1429	4.37382728947368	4.41482554824561	0.0134601775175653	0.635718174643022	0.699831862050613
TMEM217	1.10539321798246	1.05228965657895	-0.0710277861000015	0.256814887610824	0.362042561703426
FYN	3.45278080833333	3.42329773596491	-0.0123719770488984	0.674719728426132	0.732069714520383
FAM179A	0.226119338039474	0.155729464350877	-0.538042447387742	0.000187050737447391	0.00149416984606494
ZNF782	1.45551515657895	1.2184155872807	-0.256523559059105	1.23275485340174e-06	2.57771555672535e-05
DNPH1	5.83168703947368	5.96030264035088	0.0314722880760034	0.0805850259264457	0.154930105512077
NAF1	2.79016379868421	2.80243567850877	0.00633144163221888	0.789018355232463	0.826275763257544
ZNF852	0.803743274473684	0.714227456315789	-0.170351165333055	0.0120764430277739	0.0379788935735333
SEMA3A	1.49188981078947	1.73281393570175	0.215975766817361	0.0509395568286776	0.111522798988596
TK2	2.99223166929825	3.09747638201754	0.0498714038165262	0.0825761844041416	0.157477773682498
SUMO4	0.317485554078947	0.429006510526316	0.434308592711867	6.95761900783464e-05	0.000675926969225098
EPB41L5	2.84613365350877	2.95828311798246	0.0557567180329381	0.0416225075218657	0.0958490138003527
PRSS22	5.18201661973684	5.56920697324561	0.103958267222773	0.000985843056465223	0.00553375527202849
TMEM52B	0.627317719298246	1.00914917890351	0.685871239753021	3.23467886135171e-05	0.000365273911977329
HPN	0.461345295219298	0.611104552192982	0.405572283663632	0.0341368966732212	0.0828754888076287
BIRC6	3.99083359649123	3.86134018859649	-0.047588461869124	0.0735771295953366	0.145086849467633
PCGF1	4.22069560087719	4.42145559210526	0.067040613977273	6.75275956405498e-06	0.000103679482257703
HTR3A	0.792025848903509	0.685679591403509	-0.208012933095994	0.0184163536709848	0.0521311246984466
GBP2	5.56359096491228	4.99708365789474	-0.154929985941265	4.15257663500594e-09	2.33423331229567e-07
N6AMT2	3.15037973245614	3.10842574561403	-0.0193416189544966	0.496179660933144	0.581721352420588
TOP2A	6.1675159254386	5.97613500877193	-0.0454767949031587	0.0304810265720193	0.0759998211202733
CISD2	5.13354955701754	5.22410442105263	0.0252270219363329	0.138475274621928	0.230602069093554
TMEM181	4.7863611754386	4.86657099122807	0.0239763348308051	0.169608245623352	0.267821753517445
CCL4L1	2.90469029692982	2.74412637144737	-0.0820374277304419	0.123096915938877	0.211737716963022
ANXA1	9.63604350438596	9.61215025	-0.00358170722493112	0.704035171883232	0.756031061813401
LAMTOR5	5.76362021929825	5.88839526315789	0.0308992411613636	0.00348452311572198	0.014696387421935
SGPP1	3.86069702631579	4.1250823245614	0.095561570434366	0.00226111518591438	0.0105754958284596
TCP11L2	2.16440486403509	2.07818840745614	-0.0586439344471756	0.204445328122346	0.30636897893061
FAM98B	4.0828945877193	4.04136918421053	-0.0147481709383679	0.406672253854361	0.502908422070138
RALGPS1	1.49190548421053	1.2035252872807	-0.309889685688854	3.78229920180744e-05	0.000413443502365424
LRRC56	2.36059127719298	2.09841751447368	-0.169846514596105	0.00196458302112277	0.00950682507923043
SSTR3	0.395806906491228	0.220401864780702	-0.844660356051778	1.38852447440578e-08	6.37021870063953e-07
TSPAN33	3.80502609210526	3.66817950877193	-0.0528421052549963	0.119679951007596	0.207485749242611
KCTD4	0.173592548377193	0.179962844517544	0.0519940555716296	0.933095457006151	0.944339791829813
C5orf51	4.42101746578947	4.40240657982456	-0.00608604382323508	0.897923668173331	0.914889210829748
UCN2	3.22886536535088	3.53515729517544	0.13074712264545	0.00409243164407206	0.0165604481142031
CCSAP	3.11088282280702	3.03989152982456	-0.03330420812181	0.160523267476339	0.257336194622286
RQCD1	5.35021557017544	5.20752492982456	-0.038999180709701	0.0028654055678144	0.0126547178654424
MT-ND5	10.9928698070175	10.7491299254386	-0.0323481790932227	0.0106069278349396	0.0344865398551273
WDR63	0.409464888640351	0.347905030833333	-0.235046205963275	0.0362480758815218	0.086613289524737
SEPP1	3.9147987622807	3.67768154824561	-0.0901415869281748	0.150394599228057	0.245190898009548
SLC8A2	0.52811109647807	0.497227638175439	-0.0869349649342268	0.346512394767549	0.448996627196903
GPR75	1.16720796013158	1.03865470394737	-0.168345510787065	0.0151454986426821	0.0449973262399732
HAPLN2	0.204557823070175	0.207021218596491	0.0172699315957838	0.544175972920687	0.62135516551397
ENTPD8	0.435547945350877	0.52248823495614	0.262567011700369	0.00899901916180059	0.0304840038566703
KCTD10	4.57918736403509	4.70090770175439	0.037847758582763	0.00278011599329362	0.012366889349039
CPA5	0.309750061359649	0.313387080307018	0.0168411363483068	0.475936947113886	0.564411356891491
KRT36	0.556546901973684	0.310474793859649	-0.842027126311821	0.0177226559357915	0.0505973333692844
CARD6	3.93552952105263	3.86630889692982	-0.0256008561860703	0.394327198329743	0.491996648086525
IL11RA	2.33088200263158	2.16326230526316	-0.107667362910674	0.143074951470345	0.236468322308607
TACC1	3.88173483815789	3.69818239210526	-0.0698851913819096	0.0292478800320997	0.0737628270780014
LCT	0.106285113649123	0.0757275723684211	-0.489048960901354	0.289992755051697	0.395361579714159
PTPRA	5.73032048245614	5.76785490789474	0.00941904605773436	0.267397241419624	0.372856850242987
GUCA1C	0.199242346929825	0.138382935131579	-0.525858263959434	0.651566720838828	0.712988888043571
LTF	3.25354805552632	2.24852818359649	-0.533032895560976	8.79098870251216e-05	0.000819337206603453
NOL8	3.97254910087719	3.74163957017544	-0.0863944601052329	1.17629650373479e-05	0.000160983980105966
AL591806.1	0.466225535087719	0.379008059210526	-0.298799496649812	0.0500079201961216	0.110102110419336
PCDHGA5	0.403847063026316	0.43169986872807	0.0962196066371874	0.16243840095042	0.259513096517445
SETDB1	3.95664599122807	3.8008700877193	-0.057948275088441	0.00326828445595262	0.0139800344568705
DPPA2	0.193021754298246	0.614910989078947	1.67161413549516	2.28259789337529e-06	4.25766405759004e-05
SLC41A1	4.13457873245614	4.17948513157895	0.015584886141057	0.353488952556355	0.455807677811781
LCE2C	1.13938233614035	1.24593345754386	0.128975074003156	0.125996240439621	0.215374954878938
RHOT1	3.89653374517544	3.85943390131579	-0.0138020609219447	0.732726991811104	0.779327414335284
HMCES	6.60656211403509	6.57928296491228	-0.0059693632180684	0.610093084688363	0.678278401227969
TOB1	5.98728906140351	5.90761274122807	-0.0193276671164089	0.164802499915663	0.262145479321447
SQRDL	6.24139147807018	6.4085484868421	0.0381299240887336	0.0185953762287796	0.0524485845586555
DSP	9.55754617105263	9.41898836403509	-0.0210681474141574	0.0648789149441833	0.132914428655979
FGL1	0.15900363127193	0.194677949912281	0.292029773600672	0.00897267282149642	0.030421577011599
SKA1	3.73733725	3.62441115350877	-0.0442641314547478	0.193999453285644	0.294593182249487
RAB4A	4.98987018421053	4.97404912280702	-0.00458152767147624	0.588851234682832	0.65981733930012
DPH1	3.24340371315789	3.23424925657895	-0.0040777417261344	0.802728420134717	0.837665201592237
CYP39A1	2.26408480732456	2.31029585263158	0.0291496134252682	0.598195091681247	0.667901225139781
ZNF750	5.88502264263158	5.53641361710526	-0.0880962374752818	0.0237498959293394	0.0629222807340144
DUSP28	1.67714971052632	1.56659371052632	-0.0983804051705872	0.0152646756113656	0.0452813741499861
SDC3	4.59069059210526	4.57350514035088	-0.00541092656875675	0.639778731238357	0.703445365603256
RNF103-CHMP3	0.233691890526316	0.288755984605263	0.30524317616256	0.00084084612328158	0.0049062126304915
TC2N	3.84966818114035	3.6426807127193	-0.0797335533995855	0.0572329421341383	0.121426433967362
ABR	4.81326635964912	4.62890750438596	-0.0563445275627514	0.00253797088557799	0.0115676377640712
NUDT7	2.05379455570175	2.12284582407895	0.0477077226164169	0.193025423187767	0.293491069348317
CATSPER1	0.517979920131579	0.689894665614035	0.413479933500582	0.000213495040171116	0.00166305386335017
SLC25A27	1.23521290942982	1.23714980052632	0.00226046424342685	0.815395641603665	0.848177029834635
ARHGAP22	1.92956335394737	2.02201374912281	0.0675183940863346	0.151405255717586	0.246342089257207
FXYD4	0.157891812938596	0.195960411622807	0.311625861165489	0.0355347230215325	0.085373324701881
FAM178A	3.29751261491228	3.11477539166667	-0.0822500452488233	0.000660652381104592	0.00405818003405135
MTF1	3.82567554385965	3.64960628947368	-0.0679736856769253	0.00124158789138178	0.0066395143711366
RABEP1	4.61225175	4.56051416666667	-0.0162747740719751	0.270784186172465	0.376350348822989
WFDC5	4.59694691350877	4.93744786083333	0.103089507769546	0.0286734296654641	0.0726718750920085
MAPK8IP1	2.26159744035088	2.38593001798246	0.0772095723240018	0.136592708115831	0.228457213084362
DOCK7	3.33385373991228	3.27839666973684	-0.0242003890399947	0.254141356180536	0.358998024185538
LPAR1	3.36631808947368	3.63955567061404	0.112590826068722	0.0139982018932713	0.0424252346475422
HSPE1	6.88245970175439	7.00431044736842	0.0253187712327949	0.189165225363525	0.289080277280702
ZYX	7.5505255877193	7.65420952192982	0.0196763199507823	0.0665471809567018	0.135196777808797
MT-ATP6	12.8207970219298	12.722671372807	-0.0110843274346109	0.31852500657023	0.421909060241133
EMP1	6.61563453508772	6.76035126754386	0.0312186723512986	0.0512780230717282	0.112104116157808
PPIA	8.21977278947368	8.35327248245614	0.0232429837416075	0.00332878460144371	0.0141756970184506
GAL3ST4	3.68669987719298	3.67537940350877	-0.00443679115479134	0.750449612077261	0.794110443955895
TMEM198	1.76184878245614	1.85720321754386	0.0760415807985982	0.0309202907989143	0.0767960486891587
FAM183A	2.51344744298246	2.32485663552632	-0.112525768302722	0.0596937403444269	0.125161404550272
AP3S2	2.80913625438596	2.77028458333333	-0.0200924148811803	0.340372758841873	0.442908215277347
SLC52A3	3.11266002280702	3.4893294495614	0.164801809402688	0.000284991320581477	0.00207978708737736
CA10	0.0517634597368421	0.0493123817982456	-0.0699841095971339	0.318960915577762	0.422304472046401
SOX1	0.668482390131579	0.511171891491228	-0.387081048806073	0.00889801192117409	0.0302151005781097
DHFRL1	2.69372949122807	2.5591376004386	-0.0739472595511217	0.048784839767667	0.108098933447127
OCSTAMP	0.0562393015789474	0.111126625	0.982553932493525	0.0158567965919946	0.0465971523560927
CST6	4.6384675122807	5.14538872982456	0.149631838742908	0.016956061442745	0.0489937409876947
CCBL1	2.68022754385965	2.73970137324561	0.0316631616855818	0.337143067616182	0.440046862521707
ALKBH4	4.12926518421053	4.04991807017544	-0.0279923497649985	0.321985311387008	0.425246390883125
SDCBP	6.2490271622807	6.49210596052632	0.0550549359490033	0.000284991320581477	0.00207978708737736
BLZF1	4.69170073245614	4.60782380263158	-0.0260254407218286	0.0825761844041416	0.157477773682498
SMC5	4.20576771052632	3.96699008333333	-0.084324379490079	0.000765721907863348	0.00454202238593277
CRB2	0.539326793359649	0.198941917118421	-1.43881242320583	1.90667959839806e-06	3.66296984347247e-05
CHST6	1.0894570795614	1.21692325280702	0.15962882416085	0.0283642388672742	0.0720545433307665
BCL6B	2.55399578333333	2.64942192807018	0.0529214722009379	0.294987128540355	0.399934472347981
NINL	2.87245251578947	2.73111865701754	-0.0727910487930798	0.149991779909446	0.244793847873874
BRIP1	2.5871302504386	2.25305457280702	-0.199470430574874	0.000152437838621231	0.00127207625668659
RPH3A	0.0444179312982456	0.0357324144517544	-0.313908802361262	0.520354981657098	0.601439100029175
SORL1	3.58893171008772	3.87374756359649	0.110175470498417	0.0175553138747161	0.0503090842700936
QDPR	4.40788420614035	4.3200750745614	-0.0290299413599118	0.359792312914801	0.460919234574275
PCYOX1L	2.71329723903509	2.56659052719298	-0.0801939548026716	0.0254268952839493	0.0663811709901506
LGR4	3.91228617280702	3.86491122061404	-0.0175766283238694	0.619084931467455	0.685943069117102
ODAM	0.933540293421053	0.693473327807018	-0.428871898279116	0.0815833765548626	0.156341011754574
RBM38	5.61700188596491	5.56075294298246	-0.0145200458129571	0.357188310025457	0.458998924480037
EDF1	9.12517195175439	9.10067803070175	-0.00387770992768699	0.371847581667993	0.471606327995988
AKAP9	3.31577199429825	3.13929500350877	-0.0789041976196305	0.0198765829968504	0.0551214731285806
LILRA5	1.96842116451754	2.16681620197368	0.138537849891321	0.0727798028649934	0.143865310640782
CELA2B	0.225774713903509	0.23086949254386	0.0321936281211874	0.44991779517776	0.541614051389284
TTLL9	0.162410688333333	0.112028096359649	-0.5357859782873	0.031588483414457	0.0780667400661512
U2AF1	0.149198741482456	0.127144082864035	-0.230771043997661	0.0498372629723865	0.109831151413906
PLA2G4C	1.98626388070175	1.8146081127193	-0.130399287812092	0.189165225363525	0.289080277280702
MMS22L	1.86448194736842	1.75856178157895	-0.0843788080101763	0.0804618845956283	0.154867715009419
FAM171A2	1.57758998859649	1.88230636359649	0.254779158273462	1.073388813086e-05	0.000149699751981114
GFPT2	3.17943105482456	3.62969640219298	0.191080257593532	6.73794550880313e-05	0.00066000946159844
ALPK1	2.55688521184211	2.27298526008772	-0.169799065486325	1.529169867041e-07	4.59019759502991e-06
GOLGA8K	0.0439099560087719	0.0308842620614035	-0.507676229286732	0.0152706840791156	0.045290456119631
LYPD5	4.08731527105263	3.9257200245614	-0.0581962425135576	0.156536288493849	0.252657657830494
NR2C1	2.79471876315789	2.77884748552632	-0.00821645402623905	0.742914210807365	0.787818153998371
RLBP1	0.17492145754386	0.263617852938596	0.591740802071809	0.0119936174256389	0.0378190205610678
SMAD3	5.2134983245614	5.32428521052632	0.0303360909892536	0.319906195215519	0.423227882781037
NDN	3.73924581008772	4.30390803421053	0.202899936730427	1.21132777197439e-05	0.000164897223449729
MTMR7	0.634468949561404	0.528105074736842	-0.264724556560317	0.0414094246329128	0.0954870888496979
PLA2G4A	3.83378205460526	3.49024862364035	-0.135438515316833	0.0255203926493844	0.0665122799098506
TANGO2	3.3268041622807	3.48725317982456	0.067954167607964	0.000614102246415897	0.00381956188796678
NUP98	5.14980891666667	5.06447361842105	-0.0241065734422228	0.102644680222654	0.184681115703813
SLC19A2	3.40804062719298	3.53862026754386	0.0542444191856724	0.0245533542926671	0.0645944029654229
PILRA	2.91040035877193	2.79882493421053	-0.0563963764222584	0.228743471565758	0.332095070328182
NFATC4	2.3889476872807	2.72164719210526	0.188104799716279	8.08047521853775e-05	0.000768495195753135
RAP1GAP2	3.30475497149123	3.41779573815789	0.0485228698824702	0.247397194649629	0.351799360156379
TNS2	3.19577133464912	3.16188842763158	-0.0153777228000977	0.592777277956716	0.66300807691702
FAM72D	0.886129746359649	0.921723293377193	0.0568157578999224	0.582009700224634	0.654202229412155
ALYREF	7.36232737719298	7.39439046052632	0.00626932419830828	0.898486118164914	0.915340922052006
SOCS6	3.61985961403509	3.58748708333333	-0.0129601101608192	0.721522030151859	0.770609595650029
DEPDC1	3.31593020614035	3.29380866929825	-0.00965688698485834	0.607108741787199	0.675253600559232
HNRNPL	6.58294059649123	6.52460971491228	-0.0128405731230905	0.0789960774278479	0.152850398336723
KIAA1683	0.724276708596491	0.460554205745614	-0.653170014768488	2.63372237991798e-06	4.784595656851e-05
TRMT6	4.57140946052632	4.64924688157895	0.0243579903072884	0.201670764734815	0.303275732212267
CC2D1A	5.35683758333333	5.14352679824561	-0.0586236333328451	0.000118651108361439	0.0010343442339234
AVL9	3.33329017982456	3.37637271491228	0.0185272538750427	0.316117337670501	0.41947913682075
TDRD5	1.11592771421053	1.05490724447368	-0.0811274258814742	0.628967058344635	0.694533862937717
SLC6A15	2.29891195377632	2.44935610458333	0.0914513250680178	0.402664943961399	0.499198067178406
DEFB126	0.418102323508772	0.570707266140351	0.448894870405644	0.00962164063344027	0.0320491969864204
CCL11	2.32694654842105	2.69895061118421	0.213960505369242	0.0184183714139607	0.0521311246984466
ARL1	5.1629607631579	5.21438969736842	0.0142997725814928	0.256516868035767	0.361788358708058
IL12RB2	2.7854092970614	2.23577876083333	-0.317111902569567	6.49999133223888e-05	0.000642020352089842
C3orf52	2.64016412412281	2.90965767719298	0.140221812671164	0.000279549547713265	0.00205176551996426
ANKRD49	3.24237666096491	3.26023283157895	0.00792330327522706	0.796688237559809	0.832549229826389
B3GALT1	0.206357841083333	0.151089698995614	-0.449742954511004	0.953455934961914	0.961526526537379
MURC	1.65401425798246	1.95021974280702	0.23766501920205	0.00145423743732022	0.00752024736681509
PPIE	3.98810344298246	4.04127893859649	0.0191091024852967	0.348350706076707	0.450770565100018
ERP44	5.86321759210526	5.9459170877193	0.0202067477266938	0.03031768999408	0.0756539336773852
TAF4B	2.96869212368421	2.83235039780702	-0.0678277262496454	0.0742662250078578	0.146126950729198
PCID2	3.87953591666667	4.05092648245614	0.0623678201317401	0.00160368775013186	0.00813703434525472
SARM1	0.782037692697368	0.696432847118421	-0.167253895284468	0.0640578101282927	0.131530325165228
SMAP2	5.36664635526316	5.09217257894737	-0.0757395077981089	6.86658558190721e-06	0.000105007516227196
LIPT2	2.08083198114035	2.01592445526316	-0.0457189016135824	0.449739601473063	0.541441950104928
SRF	5.82010952631579	5.87063976754386	0.0124714302860616	0.218735107762516	0.321882408196295
LTB	4.07519688464912	3.55748715833333	-0.196011212851736	0.000133198802082052	0.00113982872449836
HS6ST3	0.113922641850877	0.0705968512982456	-0.690378763544901	0.380900569271274	0.479801725197132
SLC6A8	6.34984931140351	6.59912746491228	0.0555529286584866	0.020410255720037	0.056175719942917
GRM2	0.274575893552632	0.270265204385965	-0.0228291869897774	0.410299031070285	0.506090372081223
NOP14	5.81602785087719	5.7528815745614	-0.0157494057688812	0.276389649136701	0.381861966701003
HCAR3	2.66360717846491	2.68570411877193	0.0119190399487594	0.688795701821444	0.743667098088779
DMXL1	2.84882422587719	2.58663028377193	-0.139292750032743	6.67769590543633e-05	0.000655360845278742
AARS	6.64347202192982	6.75189862719298	0.023355821381756	0.117166326227784	0.204210622340079
VIPAS39	4.2497394254386	4.3402769122807	0.0304127059099391	0.112102976354588	0.197626823077961
USP45	1.90668366754386	1.91709944736842	0.00785966704394658	0.647932199512524	0.709921577978754
CHMP4C	4.78294070057018	4.95913191285088	0.0521896967911935	0.0706512212456526	0.140963081828435
FAM83A	6.2576030495614	6.8412895127193	0.128658139659327	0.00106867776684635	0.00589748962249966
TATDN1	3.49919496491228	3.69149932017544	0.0771838432646699	0.0016958987274458	0.0084761845665413
TMEM231	1.35644429723684	1.40481430833333	0.0505496400552061	0.405868905634699	0.502116977436987
APOBEC3C	6.25159101754386	6.05459615789474	-0.0461926642966111	0.00338255703220213	0.0143332007245422
AKIRIN2	6.1106446754386	6.18844700877193	0.0182528174609433	0.0812030303880871	0.155786964677882
ALX4	0.427154605986842	0.474307345285088	0.151063871677992	0.0328840652021898	0.0805667460692579
TBX6	2.20650933903509	2.14963283991228	-0.0376755868583172	0.483225702344459	0.570757440772517
NRP1	3.95850808333333	4.04615781140351	0.0315957927176087	0.557406418896359	0.632841785625925
FLT3	0.786274428508772	0.462268854078947	-0.766300772787536	5.94915731762178e-11	6.67306268000671e-09
RNF126	5.48935780701754	5.52316531140351	0.00885792867267243	0.481453457572576	0.569201757456739
ACTRT3	2.349837975	2.29276121140351	-0.0354751765254158	0.411107602153802	0.506884295026216
DDB1	5.91053842105263	5.94054872807018	0.00730663999164216	0.389218450979241	0.487403110331619
RAD54L2	2.84255289035088	2.69703820175439	-0.0758112365356847	0.0123216710498579	0.0385764437492903
LINC00116	4.02860821008772	4.14418331359649	0.0408063131004153	0.367297804336703	0.467765988966754
ASF1B	5.59433009210526	5.26464023245614	-0.0876304364358096	0.000736661765483264	0.00441566094918576
DPH3	4.13549545614035	4.16715465350877	0.011002460132862	0.514346786827665	0.596828672461637
ZC3H10	1.85946020745614	1.75746844605263	-0.0813850874433739	0.0396693990501929	0.092501743893554
MARCH8	3.66715034078947	3.48272051666667	-0.0744447095314036	0.00237619206212249	0.0109767645935559
MFF	4.61408717105263	4.56565707017544	-0.0152227584524431	0.149589784014894	0.244319382627514
MSRB2	4.27134793421053	4.38680484649123	0.0384791059623875	0.178155381729197	0.277188708422356
MAGEA4	2.11217559201754	2.86756850442982	0.441098176134142	0.0227568778957645	0.0609321352578405
NLRC3	1.78456407280702	1.21850750482456	-0.550456564001905	6.81795106126622e-14	3.61327896071036e-11
ALDH1B1	4.32751780263158	4.579278	0.0815803965833104	0.0409158213994394	0.0946186065434824
FYB	3.7628373127193	3.3215558245614	-0.179961753810437	0.000547077060092646	0.00349315635087822
ZNF394	4.25506058333333	4.25515131578947	3.07628684401706e-05	0.769391129191693	0.81008236381086
CTCF	5.49159306578947	5.41377461842105	-0.0205898960892159	0.0495218788340951	0.109337991064676
XPNPEP2	0.647369172587719	0.685311100394737	0.0821703886542474	0.336425520024041	0.439300134831557
HOMER3	5.54724502192982	5.87506721052632	0.0828339054026568	3.04410793626484e-05	0.000348361093614701
SLC33A1	3.79526599561403	3.87250552192982	0.0290662940639526	0.175875660199078	0.274810189263891
HRH1	3.38209537850877	3.66085095526316	0.114261692412944	0.000920618613954551	0.00524814075588557
ERCC5	3.2298796622807	3.25131158333333	0.00954140612400445	0.393144669638321	0.490999547186036
IRAK4	3.63939814473684	3.52651891052632	-0.0454551124936455	0.00864583341922235	0.0295021789120844
GPR107	5.49956328070175	5.41334694298246	-0.0227962052796014	0.181848569634508	0.28119837676957
MRPS27	4.74017799561403	4.60592222368421	-0.0414511841623502	0.00320878767130139	0.0137715324546861
POLQ	2.54628692149123	2.26830723289474	-0.166778933977924	0.00187697272927187	0.00918115654875219
SLC45A2	0.0789233210964912	0.126833157236842	0.684408378839901	1.92630317191087e-08	8.55646053442143e-07
DDX58	5.2846848245614	4.76773318421053	-0.148513931927586	3.32134040136574e-06	5.76787351735481e-05
ECSCR	2.37575589824561	2.48621512807018	0.0655645246114576	0.0760120588326707	0.14844083001262
MEP1B	0.0697133073245614	0.0625586522368421	-0.156224641722976	0.597669969630523	0.667544250616001
C17orf62	4.70810547368421	4.63777206578947	-0.0217147237346889	0.0659174872801169	0.134415000929828
EIF4ENIF1	3.8760193377193	3.74636171929825	-0.0490855668512933	0.00257392261188166	0.011665767213804
TXNL4B	3.78221046491228	3.90938644736842	0.0477125580078686	0.0206427718839564	0.0566432353302135
ICA1L	0.69345381177193	0.592664936223684	-0.226583087504558	0.0350624886677862	0.0846091047786475
CENPB	6.95491938596491	6.97481614035088	0.00412139460218208	0.381824667741819	0.480611246398363
ZBTB48	3.57116106578947	3.56870557894737	-0.000992320726984408	0.996881115292347	0.997400290406099
EXOC3L1	2.22516196885965	2.19515177017544	-0.0195896638087483	0.842539788097953	0.869702062145036
ACOX3	4.21250412280702	4.01522414912281	-0.0691975701044729	0.000111302243444736	0.00098650760063561
CCR9	0.0568279010526316	0.0383934377192982	-0.565739686419088	0.0042972095280297	0.0171899565945571
KAT6B	2.70252285833333	2.50482804385965	-0.109595254556119	0.00818773579405224	0.0282653439844539
LAIR1	2.58330837320175	2.3547750695614	-0.133630611533204	0.0109808865633777	0.0354251145240453
COL6A2	7.99074544298246	8.64321081140351	0.113237253577518	2.72272822530556e-07	7.44583809514611e-06
SPESP1	1.47511207464912	1.62291078307018	0.137759121871186	0.163616772390534	0.260826280973977
NSFL1C	5.79368221052632	5.85280875438596	0.0146485846632993	0.147990017201512	0.242453744203181
CLVS1	0.142281840114035	0.139344406622807	-0.0300964449704542	0.863720152536234	0.887333892000627
STC1	3.60221070438597	4.15578117938596	0.20623712046059	1.48114134438828e-05	0.000194727641761364
HN1L	6.71722744298246	6.84402927192982	0.0269800513602481	0.0227141614274623	0.0608495637055374
LYAR	5.03959407894737	5.12445568421053	0.0240912362410892	0.170050288603632	0.268326784963986
NFAM1	2.46980390394737	2.09206500614035	-0.239468819362395	0.000263074008503311	0.00195606407193391
BAI1	0.831298360526316	0.947356269210526	0.188540711115671	0.24681672414667	0.35110387202982
DSN1	4.70913785087719	4.65327525438596	-0.0172164262453744	0.376815757908642	0.476100080836725
EGLN2	3.22893529824561	3.26776451315789	0.0172454890831431	0.999149393074659	0.99934446324121
ATP5O	5.88106301315789	5.79916806140351	-0.0202309999085011	0.161372326505557	0.258266300746007
IL20RA	3.05312220438596	2.58062760307018	-0.242563367423487	8.60889694223568e-06	0.000125889759376993
WNT5B	2.83740583815789	2.95232065745614	0.0572769078275663	0.298276414598349	0.402883564353528
PPM1L	2.17360845350877	1.87064750482456	-0.216554351383488	0.000899781503895751	0.00516769130544611
ERAP2	3.96843845789474	3.35289737982456	-0.243163104418749	0.000346084164886295	0.00243989336244838
MTHFR	3.30527522807018	2.98907421491228	-0.145071691247305	1.80095787873611e-09	1.13438203435636e-07
LDLRAD2	0.901731675438596	0.867840369736842	-0.0552685023132397	0.350180319019815	0.452528489280714
NUTM2G	0.247155119561404	0.224217088508772	-0.140520554644476	0.289774981876167	0.395133699848045
MATR3	0.817630634653509	0.742989100026316	-0.138108205647209	0.0366296572794039	0.087145697016588
TUBB8	0.159299928903509	0.148639773464912	-0.0999254148908397	0.310330513907704	0.414016464257596
C1orf109	3.53041466622807	3.44229463421053	-0.0364670593824135	0.16806787946246	0.265935883811237
NUP85	4.84163346929825	4.83773203070175	-0.00116300731082042	0.553117801082361	0.629274371517863
TIMMDC1	6.37150591666667	6.34876674561403	-0.00515802217885586	0.844208118139572	0.87089774249477
SMPX	1.69638851368421	2.08028252179825	0.294312853601793	0.00667958353055037	0.0241435840265825
NMBR	0.0617387743421053	0.0571549999122807	-0.111297131650926	0.257564269491987	0.362866005850431
FAM90A1	0.807724506842105	0.844191634561404	0.0637072208116036	0.730588198793597	0.777590756987305
CP	2.09409187860526	1.57212147803509	-0.413612042984775	0.00112086044155927	0.00612171433060569
SLC37A4	3.02458791666667	3.09563894736842	0.0334986193455276	0.350180319019815	0.452528489280714
SMYD2	4.69043774561403	4.78323072807018	0.0282628123214543	0.0453128190453798	0.102338385879271
CLHC1	1.11194567122807	1.11319161201754	0.00161564214451698	0.96570274969099	0.971772772867205
CENPA	4.14887799429825	4.2517781754386	0.0353450976553549	0.280170280321075	0.385767518209515
KLHL25	2.47251177192982	2.61080839035088	0.0785191909612291	0.0222527171567339	0.0599898280971484
CCDC33	0.0620705142982456	0.0446418991666667	-0.475509695760174	0.640044818016237	0.703687589104481
PTPRT	0.263669142942982	0.185090050855263	-0.510501395149702	0.593318210115415	0.663468245871931
CHEK1	3.49684533333333	3.45862690350877	-0.0158545939703003	0.320598256195773	0.423924511698601
TFAP2E	2.0306850122807	2.16097264692982	0.0897143362692809	0.154468271603657	0.250160470629779
EXOSC10	5.23681425	5.14410287280702	-0.0257699389861599	0.0411972662874851	0.0951263199477702
TMEM80	3.46558507017544	3.20804503947368	-0.11140453619861	0.00010873803450817	0.000969370564011639
ZACN	0.383958644078947	0.362566682807018	-0.0827045694421127	0.176329855396182	0.275240051552297
TMEM86B	1.7353565995614	1.64885901666667	-0.0737641051426581	0.0925852176760901	0.171108971917247
RPIA	4.92734397807018	4.99949835087719	0.0209731525241099	0.341093151431083	0.443508237651144
GCHFR	2.45512208026316	2.35051852938596	-0.0628157104396294	0.442950296131935	0.535575729781426
MARCH3	1.64920264210526	1.50668398815789	-0.130391819748964	0.026087646538161	0.0676579547156592
LY6E	9.04776669298246	8.9134190877193	-0.0215827886936908	0.0703198439723466	0.140539100391547
ECH1	6.91511438596491	6.83834060526316	-0.0161068332622922	0.171381598364794	0.270011664302257
CCDC178	0.081607014868421	0.0635097885964912	-0.361714202534808	0.636640342695226	0.70069646425687
KAT5	4.67468637719298	4.5984684122807	-0.0237161481102288	0.11833414467494	0.205825879301624
TMEM99	3.81156091666667	4.13615519736842	0.117908386102305	5.96203911281493e-07	1.39256199277892e-05
SETSIP	0.446796052324561	0.407444010219298	-0.133014616944085	0.135055788957688	0.22660179262999
JAK2	3.52617275526316	2.85671438289474	-0.303746355897568	2.22949069425689e-13	7.78750965455321e-11
TNFRSF13B	0.608484807763158	0.272971836096491	-1.15646913457414	6.9810991500119e-10	5.25943690375161e-08
MYBPC1	1.91998828350439	1.82898005188158	-0.0700581669569209	0.80047846807479	0.835825739013242
CCDC71	5.02461334649123	4.96685351315789	-0.0166803842855145	0.36956834082131	0.469684596881065
UPP2	0.0486812788596491	0.0563973807894737	0.212261094229735	0.81025389709648	0.843742268749631
PEX3	4.42646079824561	4.34667055263158	-0.0262428911898303	0.0949523440176045	0.174205870264601
CBS	0.307852141710526	0.219468415263158	-0.488224275700591	0.131898996457867	0.222617579240167
SIT1	2.76750311842105	2.00836271666667	-0.462565094522602	2.19417324525364e-11	3.01091505413421e-09
KLK12	3.82322645083333	3.99385880473684	0.0629926759937391	0.461544241666158	0.551935375830002
PCLO	0.874410123004386	0.707202781061404	-0.306186155007196	0.134081614610025	0.225385577484576
IFNG	1.48514767302632	0.857310962807018	-0.792715892985485	2.47084383523786e-11	3.2456751199804e-09
PAK4	4.96501626754386	4.89775012719298	-0.0196792721120898	0.145614920658823	0.239481617507271
TNK2	4.34246384649123	4.39888827631579	0.0186251221888445	0.187019027957073	0.28691310048635
AKR1D1	0.0672019959210526	0.0537916467105263	-0.321121927676565	0.12056121414892	0.20859003717829
CD300E	1.50656219789474	1.73814601425439	0.206289046594446	0.0305903370645094	0.0762229069948841
NHLRC2	3.04371390964912	2.97174249385965	-0.0345236512625786	0.163080612604159	0.260133464983219
CLIC1	9.26665905701754	9.45115804385965	0.0284418201954866	0.000335878214927687	0.00237775784671747
EIF3F	5.40013757017544	5.4414538245614	0.0109959952739311	0.450165882880364	0.541785391854997
N4BP2	2.45715794210526	2.29510292324561	-0.0984317424215444	0.00931792271135771	0.0313295021113228
PVR	5.30805512719298	5.65426936403509	0.0911572594307235	4.44538510014403e-08	1.66231444292247e-06
PLD6	2.75363881008772	2.74268492894737	-0.00575043671825459	0.849774226849074	0.875640636436032
MTURN	3.17931957894737	3.32127402192982	0.0630187167684642	0.0634476286573931	0.130591483170681
GRN	9.21142662719298	9.31327263596491	0.0158636002822488	0.0583580067609585	0.123065889943629
EBI3	2.51263502763158	2.15588355482456	-0.220921871732658	0.000153311902230715	0.00127502739468824
DPH5	4.03261764035088	4.10261507017544	0.0248271784356633	0.34181451952891	0.44425770407102
BTN3A2	4.55587097894737	4.14985714473684	-0.134665217106905	1.88919393866117e-07	5.55162937730086e-06
SHANK1	0.314952906030702	0.407969693675439	0.373325861680188	4.65987114749611e-05	0.00048952535656779
NSUN2	5.80110590789474	5.9189706754386	0.0290183510788942	0.0165666029305005	0.0481217388846838
FAM120AOS	4.86364580701754	4.79620374561403	-0.0201452223355454	0.120867340436275	0.20909614533601
XPA	4.27504471491228	4.24087861403509	-0.011576320469401	0.172496971219954	0.271157405203996
AADACL2	0.524917338377193	0.521564202798246	-0.00924539695442517	0.0739574983633384	0.145650024647123
MYO1C	6.40622269298246	6.46925371929825	0.0141253453635328	0.273265810584392	0.378601121686786
DCAF12	5.71413764035088	5.45528882894737	-0.0668802061664344	1.49073447039935e-05	0.000195487184945116
ATAD3B	3.38231291666667	3.47980144385965	0.0409948510931564	0.185598254372978	0.285388651471566
ZNF460	1.61053393570175	1.66395765263158	0.0470796574695134	0.454012702287569	0.54521966099841
LHFPL5	0.128736286885965	0.135772294035088	0.0767703471847434	0.0340960639240282	0.0828232031687039
PTCRA	0.632181254035088	0.429617180350877	-0.557286568165365	0.000150522478855102	0.0012627619964651
ZNF440	3.00591065	2.83938789649123	-0.0822221731012447	0.0146481554094813	0.0438845030191653
DNAH8	0.0484139370482456	0.0286230290833333	-0.758246063800035	0.000485229436704808	0.00318288143948621
CDC42	7.69529129824561	7.78495780263158	0.0167132798871248	0.0445534577781278	0.101054027832356
ZNF777	4.39151659649123	4.35959566666667	-0.0105249184380556	0.952677317550761	0.961056625758953
SLC31A2	2.66180216666667	2.66855807192982	0.00365705723539911	0.725783695446307	0.77397790836208
EIF4EBP3	3.2781441245614	2.94080080263158	-0.156670218845673	0.000857219740090678	0.00499227365875469
SLC25A24	4.22232955263158	4.25835810526316	0.0122580925073117	0.382986329513795	0.481560756740955
TMEM169	0.511931154824561	0.599488448640351	0.227782147315569	0.0603710268588739	0.125962912225506
PTER	3.20418864254386	3.14757388508772	-0.0257188434098428	0.431627241311333	0.525939847433131
GAB2	2.84678942061403	2.81029396140351	-0.0186147330420217	0.364283976060334	0.464890843483457
NXT1	5.95682373245614	6.03721485087719	0.019339875206466	0.21476859470411	0.317535212314331
SLC35B4	3.08839617675439	3.0604127995614	-0.0131315701576922	0.62863854154187	0.694325960830543
WDR3	3.85809829824561	3.82307900877193	-0.0131548858425583	0.620087587215993	0.686806437584505
MMP23B	0.145155129868421	0.18473565004386	0.347866744022996	0.00965620148828383	0.0321086457536638
CRADD	2.67053965789474	2.71618994429825	0.0244530627614736	0.219801676262253	0.323049819496468
ZHX2	4.68609393859649	4.51526605701754	-0.0535748757047045	0.00666432658621884	0.024122476519924
TGM3	4.71777429635965	4.24347571951754	-0.152859977460312	0.158835284338812	0.255269213113375
PRDM11	2.26089985350877	2.23551438421053	-0.0162902605729176	0.766676459911169	0.807888276474101
GNA11	5.38978335526316	5.28145272807018	-0.0292924693154233	0.0458894670270719	0.103321889648267
ERICH6B	0.162315140131579	0.166672443640351	0.0382180245639652	0.698980039096676	0.752073944334697
BTAF1	3.92203621929825	3.78961025438596	-0.0495533777644657	0.114531008697886	0.20082453767003
CCDC136	0.708862111885965	0.793074659780702	0.161951665951192	0.185834494080964	0.285723323282347
ZNF324B	2.29850130438596	2.17601120131579	-0.0790075017981451	0.0167279122480895	0.0484986386230688
TNKS1BP1	7.2859239254386	7.39993078947368	0.0223998459391601	0.0454659932282175	0.102586683240691
L3MBTL4	1.34987518666228	1.00270581850877	-0.428927618575544	5.81536374360244e-05	0.000585306649478886
SEPT5	3.45634420657895	3.67893565350877	0.0900415448757961	0.0136693082904574	0.0416397906636609
TCOF1	4.79918452631579	4.73392401754386	-0.0197527349485673	0.156121014167258	0.252225782270218
TRIM22	5.47380396008772	4.69629954254386	-0.221019336328179	9.08764800201194e-11	9.06935468460529e-09
TMEM26	0.554193170219298	0.636097353903509	0.198858653672716	0.0805850163418777	0.154930105512077
THAP6	2.27369255833333	2.22263048245614	-0.0327690738042372	0.134915340825377	0.226390858515692
DHCR7	6.01243828508772	6.24911060087719	0.0557006937351918	0.0190989204907197	0.0535250381148561
DEF8	4.11863825438596	4.29473442105263	0.0604015024584719	1.19954150442663e-05	0.000163437529978128
NUDT12	2.65586419605263	2.56045682675439	-0.0527801451210654	0.0812030303880871	0.155786964677882
MYL12B	9.59034426754386	9.83152779824561	0.0358330206478445	5.53886031000969e-06	8.79408513476642e-05
GLIS1	1.34741784026316	1.64648453421053	0.289191654117261	1.99564375178278e-05	0.000245564842443151
GDA	1.31082246610088	1.21993835688158	-0.103664053778368	0.283649220880912	0.388978568397022
USP34	3.41513119210526	3.30003138333333	-0.0494612560610987	0.324422068224755	0.427802897172566
RARRES3	6.14692150877193	5.30867919736842	-0.211511100870251	1.71983440036713e-09	1.1013389541351e-07
LIN54	3.22139320175439	3.01088346052632	-0.0974978980692929	0.0012201606121414	0.00655457827612764
TAF1C	4.15104630263158	4.27150169298246	0.0412683296910581	0.0429205917475714	0.0982494153363755
RHOH	1.84920439561404	1.46186190438596	-0.339097664298073	3.15385209688103e-06	5.54594426509892e-05
IGF2BP2	4.88370797324561	5.73402088421053	0.231570223762823	9.04968831438494e-10	6.55897634418495e-08
GABARAP	5.90941942105263	5.86863741666667	-0.0099908213094011	0.186070956025491	0.285915269261725
LMCD1	2.56748038333333	2.88674225570175	0.169089047771651	0.00138101888843793	0.00721934669945665
MZT1	4.81548939473684	4.98287344736842	0.0492955080265647	0.02083829624031	0.0570880169193092
RELT	2.93650221710526	3.13987418421053	0.0966080239179714	0.00455634004804762	0.0180294516473851
USP21	4.32381253070175	4.16993682894737	-0.0522784446997937	0.00378165752027179	0.0156237350615745
MAP1LC3B	5.2775400745614	5.4994347631579	0.0594177161667693	5.72528626957185e-07	1.34338816300839e-05
ADAM20	0.143216276403509	0.15985137754386	0.158535713879711	0.174888214455122	0.273824059490706
DCTN1	5.77516771491228	5.88081844298246	0.0261541072182152	0.0453893516769572	0.102466061387067
ADH1A	0.0737568010526316	0.0526529525	-0.486261652941067	0.207442151581173	0.309592001131389
USF1	5.95153386842105	5.82647469298246	-0.0306382920602148	0.0115287660862438	0.0367147961001825
CLSTN2	1.02127124144737	1.28004462039474	0.32582801590601	0.00139469762289359	0.00728094693147133
ZNF540	0.542927165482456	0.387130892850877	-0.48793723267912	5.19941021713399e-05	0.000533802087326871
ENTHD1	0.24924155127193	0.223522629298246	-0.157123704943262	0.0687977976796564	0.138442891584555
KIAA1024	0.553916294298246	0.686224978991228	0.309013663580898	0.0036801471058811	0.0153321173408204
ERI2	2.83015231578947	2.72040410526316	-0.0570587254273727	0.0460830607077162	0.103590838089351
AC108938.5	0.331790006140351	0.402316842631579	0.27806170487894	0.123768326370267	0.212595704035058
KCNJ1	0.105111220964912	0.0962606913157895	-0.126898000450726	0.520655647629244	0.601741363243634
ZSCAN5B	0.101081455175439	0.0789837053508772	-0.355891383242434	0.0802261733854907	0.154549518521134
TMEM160	4.3990875745614	4.47816926754386	0.0257047388611533	0.412727549841583	0.508107154238649
C2orf81	2.14922809166667	2.49818761754386	0.217063229374394	3.3941919046662e-05	0.000379936892810013
ZSCAN23	0.288402839824561	0.301458359385965	0.0638733651282415	0.187680771713766	0.287698561786243
NDUFB5	5.31189317982456	5.38913775877193	0.0208283308852009	0.277017327041975	0.38245412318614
TMEM259	6.51059534210526	6.46913928508772	-0.00921569707894943	0.726850437440915	0.77490042317826
CDK15	0.285377093552632	0.332301488815789	0.219623218542146	0.0577929217205522	0.122243830647708
CALM2	7.17498807017544	7.35308692982456	0.0353736078605582	0.000152874282393137	0.00127207625668659
INTS7	4.37612329824561	4.2262073377193	-0.0502898393327502	0.00272243460277281	0.0121701854014006
CIAPIN1	5.51855479385965	5.70432509210526	0.0477657023213656	2.36082282071793e-05	0.000282581666134064
SAFB2	4.61713374561404	4.48565110526316	-0.0416801121714685	0.0113205286039197	0.0362167451878544
F3	6.52126939912281	7.23096765350877	0.149035902715347	1.53464148194098e-05	0.000199880550304669
SLC22A2	0.080630802872807	0.0867195439385965	0.10502608185736	0.481464171184697	0.569201757456739
FAM3B	2.20718186899123	1.34330511460526	-0.716418479015765	9.38045253113617e-06	0.000134615709199962
DLL3	0.676871706798246	0.850385788640351	0.32923507368312	0.0617438260890604	0.128012417914622
ARRDC3	5.48474361842105	5.19739836842105	-0.0776345417090099	0.000394107854048747	0.00270403732539071
RPL27	9.5475894254386	9.69266878947368	0.0217574258827766	0.0101815100237032	0.0334787393141409
RP11-468E2.6	0.213397803333333	0.138025804254386	-0.628607317967568	9.39401393364326e-05	0.000864530539797385
UCHL1	3.75732849868421	4.05401643421053	0.10964468265202	0.22573453987485	0.329094492822668
AADAC	1.2130915747807	1.12817308223684	-0.10470004149782	0.26611145235463	0.3715203841651
MRPL40	5.47615634210526	5.56750870614035	0.0238682734572917	0.185362236811882	0.285168390146328
SH3TC1	3.67143137763158	3.56634292192982	-0.0418972028855373	0.189404807953765	0.289331328241866
HDAC11	3.56227662192982	3.48172963157895	-0.0329953735265551	0.284625232773464	0.389806202325376
SH2D7	0.209726295438596	0.222139038245614	0.0829551937717952	0.205923367402768	0.308023621545732
STX11	3.86576718201754	3.52707094078947	-0.13228415973945	0.000671045137010361	0.00410888155805268
CPD	4.54851740350877	4.51182793859649	-0.0116843224871306	0.619586170900734	0.686399470956057
CDV3	7.09605928508772	7.06131370614035	-0.00708145149743622	0.470020653355477	0.559027040815688
THRA	3.84943567982456	3.83571649561404	-0.00515087264341463	0.791755294399486	0.828408136675451
VCX	0.259131762105263	0.418977601491228	0.693187260327855	0.00203759547689807	0.00976178456497707
C2orf72	0.363830592105263	0.486336395438596	0.418687706285812	0.0453050498999368	0.102338385879271
MAGEA12	0.808194822894737	1.2551457595614	0.635079898387623	0.024149523728003	0.0638050593391229
SLC4A11	3.6178797245614	3.46151197982456	-0.0637421056121006	0.160841254856766	0.257738426221837
BAZ2B	2.29374070877193	2.17436145877193	-0.0771105248305044	0.0680357473964097	0.137403600753669
MAP6D1	2.54925667105263	2.67005150877193	0.0667909357086969	0.0366935658643816	0.0872707232698361
NBPF15	2.05646678991228	2.05032390701754	-0.00431593132081254	0.841427960099094	0.868846164926295
WIBG	5.43085325	5.39788849561404	-0.00878370464514955	0.439157205602954	0.532497601018682
PIGK	3.78893282894737	3.76355804385965	-0.00969434189949991	0.564109609387837	0.638941748594713
LAMC1	6.24241384210526	6.48268999561404	0.0544885802215869	0.0189900257639512	0.0532976088323897
TULP4	3.55686051315789	3.48488887280702	-0.0294917466443734	0.241921232984766	0.34593295773566
ANKRD22	5.01525977631579	4.74005509385965	-0.0814206025821687	0.0204488490466811	0.0562517202431433
GGT5	3.62721628245614	3.98679176184211	0.136365480020384	0.000146449478084568	0.00123398137537375
ACTA1	3.42425104346491	4.05628902105263	0.244371977259651	0.0119554589494308	0.0377219151290909
OPA1	5.08264297368421	5.14247750877193	0.0168846856174829	0.344346987964565	0.446718060101916
YWHAE	8.7167900877193	8.80673057017544	0.0148095613850439	0.0952339890114546	0.174660045002034
RP11-212D19.4	0.24875423254386	0.204997854605263	-0.27911226190935	0.326621002543549	0.4300752388701
ZMYM6	2.1715400872807	2.16451964035088	-0.00467169432940873	0.75368642038985	0.796657950135599
RPL13	8.53359962719298	8.73023784210526	0.0328665335509544	0.00163125133844106	0.00824151933612776
LRRC14	3.9048806622807	3.87715272807018	-0.0102808920136397	0.454441267917253	0.545563806172493
C18orf21	4.23344800877193	4.17593271491228	-0.0197347048049425	0.134359770040793	0.225680361284912
UBE2Q2L	0.177863116666667	0.216635245657895	0.284500611460107	0.00512970247215913	0.0196899094142392
ADNP	5.60694517105263	5.49927706140351	-0.0279729886517326	0.0829539300918226	0.157923814143592
FAM96A	5.11884335087719	5.18006678947368	0.0171528424899559	0.214506016063555	0.317360700893413
CAMK1D	3.58893319298246	3.33959157017544	-0.103883395182024	0.019171819892302	0.0536580942894555
JDP2	3.5258378245614	3.48008618859649	-0.0188430809470641	0.701925929220806	0.75439857385976
KLC2	4.68926951315789	4.80394664912281	0.0348569295512755	0.0148803831500702	0.0443984874069945
RALGAPB	4.13924355701754	4.12313997807018	-0.00562369994254386	0.704035171883232	0.756031061813401
SFTPA2	0.393695322675439	0.389097989736842	-0.0169460458712407	0.229363673173033	0.332806863009474
KRT4	5.14456465048246	4.57225536245614	-0.170143015865417	0.113879522565953	0.199978791398095
THAP10	2.06292885789474	1.98317006447368	-0.0568856698128241	0.316117337670501	0.41947913682075
EXOC7	4.24626072807018	4.13402898245614	-0.0386444549339369	0.0625413674342345	0.129245431773128
DHRS2	1.0864953829386	1.53339150600877	0.497044049585971	0.00024005913615408	0.00182556598889265
BPNT1	4.95656269736842	4.97305865350877	0.00479346697547589	0.896798922305521	0.914167449553197
CYP11A1	0.709052327631579	0.64359638127193	-0.139735887121883	0.844760426851629	0.87140902075862
ANKRD11	4.27742435964912	4.27098352631579	-0.00217400952119151	0.970802342894282	0.976009760446276
SERTAD4	2.88901191184211	2.7245511070614	-0.0845575991634735	0.0827019444012345	0.15758073189965
TCHP	3.19752748684211	3.04709700438596	-0.0695213319938615	0.00408324000211454	0.0165406735879015
WWC3	4.37375519298246	4.42603390789474	0.017142031298409	0.485445962534398	0.572442221306108
HOXB13	1.04780975214912	0.768689920789474	-0.446903137793074	0.146627583858449	0.240760612854755
RNF181	6.98752317982456	7.16078693421053	0.0353369772391701	0.000961202505259551	0.00543114753799046
MLLT10	3.58909367105263	3.51004262368421	-0.032131026470229	0.240209835131508	0.344222373532508
GPM6A	0.196490698039474	0.160784725166667	-0.289330661804251	0.309763870048306	0.413528834526385
CACNA1H	1.27087998342105	1.50770990846491	0.246531078281449	0.00178864015795123	0.00886189896439473
FMR1	4.19414344736842	3.98186310087719	-0.0749325839960948	0.000383616697961312	0.00264742031026825
TTLL3	1.28122652850877	1.15216727631579	-0.153175387037798	0.0463162722762278	0.10393266003991
HEPH	1.99713205	2.44945414517544	0.294530557344476	5.98489990006771e-06	9.34775676464844e-05
PCBD2	1.98446251315789	1.7758710872807	-0.160221451396261	9.04066960451835e-05	0.000835514438676143
SLC39A13	4.54942554385965	4.78468225877193	0.0727387337326819	0.00128867850558246	0.00683662407742383
NUDT1	5.39107552631579	5.47215934210526	0.0215371190651386	0.414757794808205	0.510197898864039
ISY1	4.43607943859649	4.43488871491228	-0.000387297335504133	0.777007156587978	0.816736464064909
TPM4	8.1314809868421	8.25924567982456	0.022491891436121	0.0121985110094242	0.0382844426595549
MAGEA1	0.805010099429825	1.10794240464912	0.460804098083607	0.0136061817012546	0.0415181379079529
MPZL2	6.63500451315789	6.44507835526316	-0.0418995488384311	0.00965120728421513	0.0320989839322879
SPATA18	1.89978141096491	1.63852897807018	-0.213432243701279	0.000560205830710388	0.00355336500709367
SDE2	4.55162149122807	4.50965463157895	-0.0133636393790093	0.366542894517933	0.467151128795353
MCTP2	2.45098293903509	2.36712489868421	-0.050224611569359	0.145614920658823	0.239481617507271
CACNA1B	0.846621273697368	0.763038908157895	-0.149960117332923	0.0711492122202219	0.141589051225248
COPZ2	5.21122118859649	5.61807589912281	0.10845462433491	3.37319779931334e-05	0.000378137687656066
LY6G6C	4.25674812973684	4.58371622486842	0.106766001576024	0.111143204965756	0.196453124452985
HPX	0.320239187061404	0.341404973289474	0.0923342159301261	0.0464717163784703	0.104191502371548
NEURL4	3.39684535526316	3.28815553070175	-0.0469169990730867	0.0409860294343916	0.0947239528386714
AURKAIP1	7.17742648245614	7.25289634649123	0.0150905828782584	0.220871971836671	0.323972259511147
FAM160A2	4.22500439912281	4.25656781140351	0.0107377706519234	0.433711367976694	0.527726230261564
GRHL1	4.42512258447368	4.32230722280702	-0.0339158008595364	0.441683856104158	0.534549112880133
CDC6	4.41441481578947	4.35762824561403	-0.0186790801333423	0.365600603800628	0.466300056415921
NRBP1	6.47853771929825	6.59088888596491	0.0248048317372609	0.00168769087747801	0.0084461481914554
WDR19	2.14685092105263	1.96730300087719	-0.126002836519096	0.00689659121543217	0.0247244484231344
SIK1	1.35231173223684	1.30684837618421	-0.0493359914191208	0.368810467179822	0.469148237164905
TTLL10	0.390479231754386	0.365969709254386	-0.0935215746085942	0.991777579152406	0.993328777697743
MSMB	3.01833924736842	2.50074081578947	-0.271399427161342	0.0401818984041338	0.0933286378378619
ALDH3A2	5.80453337719298	5.56434564912281	-0.0609680536024575	0.00250247899927353	0.0114397976620568
SFTPD	1.91464748048246	1.87617258495614	-0.0292862473651075	0.942492135492391	0.952469859967291
B3GNT6	0.582821080789474	0.402085460219298	-0.53555089309995	0.0604586060479537	0.126097405090371
VTI1A	3.2348836754386	3.23342966666667	-0.000648605337762342	0.779732411130916	0.818894863104486
PLA1A	1.52851982135965	1.19429795442982	-0.355972454512011	0.000513454103797136	0.00333387246356493
TRIM73	0.203345556442982	0.150820683442982	-0.431099172655667	0.00600878073803532	0.0222796022105826
KIAA1875	0.517583195824561	0.434366285342105	-0.252878650330782	0.181848569634508	0.28119837676957
ADAM32	0.23085931795614	0.234647512280702	0.0234812013813483	0.333222498157033	0.436598193457037
CD33	0.922916378377193	0.833266555219298	-0.147421861305778	0.0160595570373147	0.0470311227337061
THYN1	4.69484381140351	4.63541554385965	-0.0183784872572521	0.342898400450176	0.445327489988064
GEMIN5	3.98670735964912	3.88423328508772	-0.0375678587105355	0.0567695189213683	0.120759963502077
ZNF266	3.88165736842105	3.718374	-0.0620008917129191	0.0351240583431656	0.0846646255765546
SOHLH2	0.358112883070175	0.583000726491228	0.703083260822104	0.000176687924043623	0.00142679354060764
RP11-1220K2.2	0.13840723525	0.0549573972763158	-1.33253377556294	0.0499539078441201	0.110007394993019
DZIP1L	2.0274324429386	2.10676694517544	0.0553768866346427	0.225462408308143	0.328884942415324
GBP6	6.39660461052632	5.80994394140351	-0.138782066060526	4.08492447084451e-05	0.000440879242924222
SLC25A42	2.69033258421053	2.60696379605263	-0.045413984877525	0.0960829404107758	0.175734703221851
SCML4	0.585071264741228	0.25625583929386	-1.19102748356379	8.53137700890065e-17	5.4071958369917e-13
COL16A1	5.14122199561404	5.40131455263158	0.0711992596276834	0.0119795694427795	0.0377824754291151
RPS8	9.81117268421053	9.89773606140351	0.0126729855668977	0.183248060510834	0.282651489561522
ARRDC1	5.37255135964912	5.32532958333333	-0.0127365532205759	0.402665003501249	0.499198067178406
KIAA1109	2.96478815307018	2.83393315921053	-0.0651232902226677	0.0430669134641272	0.098452386290372
ADAM22	0.693932301973684	0.484119822092105	-0.519430758538716	0.0374028517522118	0.0884784406002375
NUTM2F	0.0768059307894737	0.0882043381578947	0.199631896593396	0.0174411089205571	0.0501032528972041
VPS33A	3.04637653508772	2.98425700438596	-0.0297224854255511	0.0244178310266644	0.0643369869790511
ATP5A1	6.78164890350877	6.65651133333333	-0.0268698344719609	0.00639766236729169	0.0233774781081564
CCDC89	0.561320514912281	0.747182527938597	0.412635932276165	0.00123825784875996	0.00662995279109963
DICER1	4.34041561403509	4.2742064254386	-0.0221766082012951	0.268010873300854	0.373441442589377
DYDC2	0.313223673947368	0.238121837763158	-0.395493324082467	0.409105163783819	0.505063640629248
RNF215	1.89666651184211	2.05943357763158	0.118781562049835	0.00179729828519139	0.00889046583363581
SH3BGR	2.41947970701754	2.32721680657895	-0.0560912185294589	0.765049029597239	0.806615801322629
RPS15A	7.41572421929825	7.50159167982456	0.0166091445090748	0.0935541143521277	0.172360726861406
NTNG1	0.171033010890351	0.229606872583333	0.424891020403058	0.302759291613452	0.406953607906869
CHD8	4.87460394298246	4.75429717982456	-0.0360529204599787	0.0873336536811913	0.164247543248437
GPR83	0.173948026666667	0.196484404166667	0.175758491399946	0.581993815879365	0.654202229412155
CCDC24	3.10127491052632	3.119317725	0.00836909069183123	0.923280429561129	0.936317843742988
IFI44	6.31538297368421	5.97929358333333	-0.0788951747488698	0.00961145331684132	0.032029147013559
GADD45GIP1	6.4345036754386	6.53398448684211	0.0221341588426562	0.130882143077579	0.221509487607016
RP11-392E22.9	0.135487317675439	0.153490499342105	0.179991545267639	0.353795594455028	0.456091952774418
CLIC6	2.2671236147807	1.87491310745614	-0.274039320394759	0.0210750545938123	0.0575929079040365
CAMK1G	0.562930064561403	0.731303564912281	0.377514694125568	2.6860557468937e-05	0.000314889511722945
LOXL3	2.05714951026316	2.27149154122807	0.142993282584899	0.0116694710491637	0.0370247936735336
FAM229A	1.2575201127193	1.17746430491228	-0.0948981497284491	0.307953402042316	0.411881980331421
PNMT	0.589695565964912	0.666717230263158	0.177104665494322	0.198211632927334	0.299686629263177
TUSC2	4.45402382894737	4.42327438157895	-0.00999453923888582	0.257710388168721	0.362905530123243
ERVV-1	0.150648563991228	0.291717316008772	0.953384104544495	0.0264365445636935	0.0683092221586089
TMEM55B	4.61808801315789	4.64354219298246	0.00793007508316546	0.693512030960335	0.747446461802756
CXCL14	8.74500531578947	8.91361621929825	0.0275515851385721	0.60363527283145	0.6722659788512
ZFP42	0.361998398508772	0.722128751622807	0.996272769914501	1.86479957949027e-05	0.000232075969513037
EMC9	4.56845134210526	4.62406700438596	0.0174571137416977	0.534722873144303	0.613569944553889
ENTPD4	4.06669824122807	3.91622908333333	-0.0543927841856542	0.0505191070804411	0.110902464893487
CCT5	7.17563264473684	7.37503188157895	0.0395432523857893	0.000956343360398571	0.00540766780940605
PCDHGB7	1.34959622223684	1.40147344877193	0.0544165720687231	0.513430287196283	0.596170299480181
SPNS2	3.76140747192982	3.77752478070175	0.00616861807050406	0.729519635235015	0.776991495074632
CLECL1	0.83900243881579	0.528569196535088	-0.666582652916113	9.97966510418552e-10	7.03566389845079e-08
BBX	3.96258790877193	3.76995864078947	-0.0718942451864559	0.00254990344055897	0.0115945165615239
NME1-NME2	6.53031322807018	6.60851749122807	0.0171744712238615	0.0756602388491163	0.147885312332706
SCAF11	4.66238976754386	4.56783550438596	-0.0295589185577079	0.0292478800320997	0.0737628270780014
FANCG	4.6190035745614	4.40385892982456	-0.0688134073164601	0.00192262577430424	0.00933907570331285
TSKS	1.22200755276316	1.65068876697368	0.433814927603075	0.00392095134998336	0.0160525043414742
UGGT2	2.39439881140351	2.56853079561404	0.101279903316178	0.00767001676303577	0.0268520472963774
GSC	0.988567199868421	1.2548830679386	0.344141993216383	1.9734839067517e-05	0.000243618266368409
RP11-697E2.6	0.214901895657895	0.244853316184211	0.188239526507459	0.0506029344087168	0.111007272033088
CCDC47	6.29989385526316	6.29284540350877	-0.00161502072662056	0.78628401735416	0.823805239806128
CCL8	2.40223540311404	2.20372045460526	-0.124436305114937	0.0731206441724569	0.144427603172663
KIAA1468	3.94870621929825	3.68888288596491	-0.0981960490712785	0.000313720810428941	0.00225277268547647
KCNIP2	0.758252285964912	0.685989679692982	-0.144491070194306	0.156952399991077	0.253036970047505
INPP5E	3.95003565350877	3.80733635526316	-0.0530836463333986	0.0421952718061743	0.0969211078148398
CAPRIN1	6.60912887280702	6.55145537719298	-0.0126446967970706	0.0581692301400137	0.122819466687989
TAL2	0.457482892807018	0.293143755745614	-0.642109469803647	0.0165722199921916	0.0481289586281165
GOLGA6L2	0.256355979692982	0.308201194649123	0.265723903979013	0.0351760071736859	0.084763257173468
KLHDC9	1.25856138802632	1.32159209942982	0.0705013797554359	0.280802932965506	0.386397473001174
IFT74	3.12997422649123	2.99091029078947	-0.065566138471354	0.0143907232592603	0.0433074262329296
PLXNC1	2.53827226885965	2.41830754385965	-0.0698491004094786	0.18797066280867	0.287970605732302
NUP133	4.78033620614035	4.73429371491228	-0.0139628746088869	0.138097170845502	0.230146976656313
RFC5	4.58839145614035	4.41657442105263	-0.0550606576649293	0.0600800037189655	0.125628513898882
SNRPD2	8.09419052631579	8.20049175	0.0188236163541822	0.199919488413232	0.301408928528837
LCAT	2.82772450877193	3.00695323991228	0.0886608608920954	0.01456189406468	0.0436686434763765
GALNT12	2.82659270263158	2.72292410359649	-0.0539072427389866	0.434546639057601	0.528282494516395
SART1	6.17329859649123	6.22102156578947	0.0111099326931123	0.0890567965409693	0.166510207547221
FDX1L	2.3818459254386	2.49476426754386	0.066823407938075	0.0530860050028185	0.114894420998582
HNRNPA2B1	8.17319043859649	8.16003303947369	-0.00232435668280218	0.552642288317431	0.62887304376948
ACRV1	0.630057726666667	0.600621010307018	-0.0690290735155035	0.432877025852776	0.526961347352975
ASB8	4.23196595614035	4.08346440789474	-0.0515343687966596	0.000410348300712368	0.0027807068049596
TNFRSF10C	1.17960401842105	1.25348124763158	0.0876377710993335	0.270475072614729	0.376090779970666
CENPF	4.61186314912281	4.36510069298246	-0.0793347696327649	0.00798372708613228	0.0277104634361457
SEPT1	2.77901572105263	2.13703429298246	-0.378963936864652	1.97171910422547e-12	4.45637513424136e-10
RPS14	8.51122186842105	8.49254036403509	-0.00317008956132936	0.347255859939981	0.449722548655048
NFIX	5.17048641666667	4.70440131578947	-0.136288872720977	1.05352408418348e-07	3.39446785111444e-06
DMTN	3.77753318552632	3.62349027675439	-0.0600644064712783	0.341093151431083	0.443508237651144
BAG1	5.20311012719298	4.85750440789474	-0.0991589382412483	1.25527164947996e-07	3.90531780989018e-06
TJAP1	3.78688235087719	3.8584915877193	0.027026359455488	0.486335610381391	0.573197238953343
RETN	0.510130424122807	0.887519667105263	0.798912943968194	2.48631434462205e-07	6.89750273691269e-06
SEMA4B	6.84579765789474	6.93351374122807	0.0183680104435866	0.335000921649493	0.437957567610672
ZNF648	0.0839769559649123	0.0278287981578947	-1.59341488929683	1.91879301340512e-05	0.000238013961444901
NXPH2	0.292685813070175	0.171498086315789	-0.771160339818849	0.0066676526601545	0.024128832995977
TMEM170B	0.892998807105263	0.784831420307018	-0.186275447912973	0.0353093213900388	0.0850045364103237
NAA30	3.74471695614035	3.81137628947368	0.0254553726252065	0.269549183806171	0.375040866007337
ENKD1	3.42230970614035	3.59011321052632	0.069059014466033	0.0332577735021351	0.0813267654660803
GABPA	3.83009215350877	3.68342988157895	-0.0563293248836454	0.00121410156661078	0.00652887577930059
ADCY4	1.53080981140351	1.49657763815789	-0.0326279291384968	0.329684012641294	0.4332546892077
CLDN19	0.373808543640351	0.557379832938596	0.576361260733459	0.045469483130691	0.102586683240691
NFYB	3.91777050877193	3.88095348245614	-0.0136217504162868	0.48455719638248	0.571846698241752
PCDHGB5	0.962360095482456	1.10585003635965	0.200507028720653	0.0799703123898278	0.154192924235425
CLASP2	2.77065218114035	2.66264984166667	-0.0573628949874923	0.0479767305947766	0.106708302823607
MRGPRF	2.50680515438596	2.82754127938597	0.173698221680342	0.00112367109883641	0.0061327063629321
LPCAT4	4.55077918421053	4.66316044736842	0.0351944853189576	0.0296451852331375	0.0744471980143938
ULK3	4.96284620614035	4.77799239035088	-0.0547631914935893	0.00387693715487147	0.0159189546174779
DACT3	1.04182542675439	1.33639732324561	0.359235445128743	2.00081492758888e-07	5.78017380114915e-06
HEPACAM2	0.18831586122807	0.102559573070175	-0.87669235704326	0.00226341262594126	0.0105830205804963
FAM26F	4.13590110657895	3.54156743508772	-0.223813676875467	3.97053033699812e-06	6.69112727514519e-05
GID8	6.1284065877193	6.23953642105263	0.025926829423021	0.0265686519604127	0.0686159657166162
JUP	10.1511473552632	10.2631425921053	0.0158297539853223	0.262069147407738	0.367327015641544
UAP1	5.61402439473684	5.77283262280702	0.0402440636942702	0.00326079279079458	0.0139518720494771
AP5B1	4.56731646491228	4.47541678947368	-0.0293247112558825	0.134544763412674	0.225917018342553
DCTPP1	6.24078103070175	6.34575834649123	0.0240659899088507	0.163080612604159	0.260133464983219
PURB	5.10777583333333	5.09782644736842	-0.00281295193445485	0.708789278562784	0.759650099179318
CKM	3.02606753820175	3.69501368421053	0.288135520157228	0.00233173463403155	0.0108201814811541
POLA2	4.12017841666667	4.03190628070175	-0.0312447073609015	0.127208685776717	0.217013019391982
RNF220	4.38564150877193	4.33043651315789	-0.0182754303533237	0.0604196739611678	0.12604723348842
CDKN1A	8.16429063157895	8.40441888157895	0.0418205284461637	0.000918281148885449	0.00524454413633544
VAMP8	8.41202428508772	8.47307874561404	0.0104332619292387	0.29009892735338	0.395364938768653
KCNJ3	0.0294750932017544	0.0392056812850877	0.411566354965042	0.777039532666868	0.816736464064909
COPS7A	6.28505243859649	6.4409638377193	0.0353518103911319	0.000142717546656393	0.00120751624478574
NDUFS8	5.69995363157895	5.82333511842105	0.0308954614867489	0.074497092158434	0.146375071514059
ALAS2	0.124306391140351	0.202265319605263	0.702348503111086	0.00503492505827208	0.0194231333384999
TBC1D19	2.16722606885965	2.18542765745614	0.0120659700133081	0.957772913233195	0.965309981210635
ARHGEF28	2.88732728201754	2.69030240789474	-0.101966297638817	0.0182079217278268	0.0517178800357882
MZB1	4.08487820789474	3.15170067017544	-0.374162541855597	1.46851020987328e-06	2.98934217424403e-05
SLC2A4	1.00534935644737	0.834800274824561	-0.26819394097553	0.29959896191111	0.404225831411803
SYT3	0.238945245614035	0.340963179254386	0.51293588845687	6.45141407999615e-05	0.000638042361618152
ATP13A1	4.94853549561403	4.82446212719298	-0.0366335198327534	0.00402848252645253	0.0163792983992193
KIAA1211	0.71025343254386	0.586789178377193	-0.275491633816276	0.0704301255240316	0.140668115104416
PRMT7	3.13935988157895	3.22682770175439	0.0396461241508461	0.067501003582885	0.13671888825321
RPP25	4.33562272807018	4.3883950877193	0.0174541941141007	0.671088660474111	0.728747376727663
TMSB4Y	1.04048471653509	0.737574150526316	-0.496395773584401	0.00334205730340153	0.0142164624123936
CORO6	2.37426828013158	2.84544439210526	0.261171024147071	0.000212897563985425	0.00166008252708879
RAB40B	3.03354571052632	2.93965567894737	-0.045357868079251	0.186426051897245	0.286375011655048
TMEM216	3.81094886096491	3.85445109298246	0.0163751737860058	0.489456307805007	0.575683323995956
PAFAH1B3	5.87907088157895	5.88583878508772	0.00165985497262966	0.853117508397215	0.878378976790835
FUBP3	5.1323433245614	5.09599070614035	-0.0102550352755038	0.528660542626065	0.608203000196122
MAL	4.22922809517544	3.54777385833333	-0.253480318890742	0.00404666050336135	0.0164401599989851
ANGPTL4	5.17916585526316	5.52854746929825	0.0941807275299493	0.00422310130685567	0.0169420109592965
DRG2	3.64565776754386	3.7029396754386	0.0224919105798196	0.237376498861524	0.341307831509286
PLXNA4	0.529889163991228	0.493977771495614	-0.101244501740525	0.666948256233413	0.725276144488171
SLC25A46	4.03993884210526	3.88398903947368	-0.0567943236492603	0.00102648736171254	0.00572634637464974
MCOLN3	1.1889609329386	1.23490208263158	0.0546953411727353	0.383761997447046	0.482259864167101
INCENP	4.89355148245614	4.76114640350877	-0.0395728856124986	0.163939852835783	0.261124634494056
PDLIM5	5.10905587280702	5.18549651754386	0.0214254222566961	0.306942808005381	0.410953431991523
TMEM189-UBE2V1	0.0722366814473684	0.0811065027631579	0.16708597109032	0.0602193648986581	0.125817213040712
CHST2	4.75495868859649	4.88557756578947	0.0390963186522333	0.302255774742946	0.406561263961521
ZNF506	1.6223312754386	1.64922283684211	0.0237178996552959	0.601654452336481	0.670593660070509
ZNF517	2.69023259605263	2.61223722894737	-0.0424449923822805	0.165235103058764	0.262616163279229
FKBP4	6.96577302631579	7.03877300877193	0.0150404970334059	0.332867564337043	0.436319112690492
KLRB1	2.23520732017544	1.46469233925439	-0.609810994322223	1.04477894554026e-14	1.00357547587552e-11
KBTBD6	3.21642538157895	3.18103624122807	-0.0159614112839574	0.641304234858528	0.704266151164038
RAF1	5.12087137280702	4.92390034649123	-0.056587757808233	0.00026453330222706	0.00196501320537829
CDNF	1.11693661166667	0.985203581578947	-0.181053534695825	0.0585472840415959	0.123346584110544
C8orf59	4.89916791666667	5.08059894736842	0.0524618449211833	0.0027160935175453	0.0121489060742589
KCNRG	0.466795608947368	0.516824206622807	0.146882653511389	0.0521323592003231	0.113375317912451
KCNJ14	1.32778420833333	1.25927095701754	-0.0764319579544971	0.399874063954335	0.497101390351385
TICAM1	5.71237375877193	5.75315260087719	0.0102623603142966	0.56892124761614	0.643301254753712
MTRR	3.76538431578947	3.7920703495614	0.010188607223568	0.683569484890964	0.7391149158076
TTC21A	0.747090764912281	0.654885177631579	-0.190041550207969	0.016956061442745	0.0489937409876947
GLYR1	5.59635577631579	5.48774597368421	-0.0282739805782861	0.0386554715800948	0.0907293742691627
GOLGB1	5.26075183333333	5.05637385964912	-0.0571658572234646	0.00272243460277281	0.0121701854014006
HES2	5.16248465745614	5.23116388684211	0.019066379886977	0.604130935564825	0.672574309938124
FNBP1	4.37548148245614	3.96116915350877	-0.143515471461918	1.65313987860949e-09	1.06752549556089e-07
CAPN12	1.25409085350877	1.40412347789474	0.163027942079284	0.0412678831973482	0.0952607535085678
AAR2	5.5769084254386	5.64000037280702	0.0162296763127645	0.203180739939296	0.304979469882512
ZFX	3.30527498245614	3.22902484035088	-0.0336717623777898	0.195467256097621	0.296353581825425
FABP3	3.34962171491228	3.53464361973684	0.0775665867950939	0.155499670519198	0.25151278006836
SRPRB	6.00264397368421	6.09876401754386	0.0229187921038458	0.137908417572211	0.229957086868538
DHX30	4.81143598684211	4.72551690350877	-0.0259953866956835	0.102495086443763	0.184455150299086
ZCCHC11	2.62113434385965	2.55259635087719	-0.0382258811620333	0.149188610671762	0.243793700947827
LILRB1	1.91158765131579	1.64143955307018	-0.219809730209851	0.0008081970644851	0.00474815775384996
SLC6A5	0.025192988254386	0.0291808652850877	0.212000406567266	0.0546307214218922	0.117347247733482
ACTN4	8.36364932894737	8.35836492982456	-0.000911825159858548	0.884440893538085	0.903607797167242
FGD2	1.77528166798246	1.32053428815789	-0.42692618013218	2.35617665028665e-12	5.02945540809105e-10
MVK	3.89231068859649	3.89634908333333	0.0014960654984808	0.841983834715794	0.869303342452441
DOCK2	2.226315425	1.72821295833333	-0.365377004642654	4.86575196552552e-07	1.18513061740351e-05
KRT33A	0.537612807324561	0.490361724561404	-0.132721134131154	0.202683081945953	0.304351371414495
TBC1D8	3.96302402280702	3.71217294210526	-0.0943377884979324	0.000738566779115237	0.0044236293173118
COX10	4.22701440350877	4.21025643859649	-0.00573092060655833	0.523558349804673	0.60405136837685
NEK10	0.170970423403509	0.136560672855263	-0.324204699437648	0.0244403686011421	0.0643742973489208
ZNF541	1.05681040055263	0.513729170263158	-1.04063667061429	5.60804682970735e-05	0.000568198586876238
CCDC169	0.199756755688596	0.195129945592105	-0.033809097364454	0.868741413610821	0.890956345537514
MAMDC2	1.61929499298246	1.79981543381579	0.152483138985904	0.109243129342368	0.19398701962598
EPHX2	3.31262446710526	2.9506777504386	-0.166928293082798	0.000173284959990299	0.0014024310427019
PRR19	1.76454975701754	1.70465713289474	-0.0498185207997335	0.1485883910283	0.243097187748983
GFRA1	1.02422377827193	0.769088301754386	-0.413309804303703	0.0236620466098426	0.06274361531171
COA7	4.57337266666667	4.510515	-0.0199663172284232	0.260108970553489	0.365446089079127
MANSC4	0.124417355175439	0.14248418745614	0.195614078082395	0.0771478509131283	0.150124755720925
[truncated: 13,370 more rows]
