# Supplementary material for: Effects of immune inflammation in head and neck squamous cell carcinoma: Tumor microenvironment, drug resistance, and clinical outcomes
Source: Front Genet. 2022 Dec 12;13:1085700. doi: 10.3389/fgene.2022.1085700 (PMC9790931; doi:10.3389/fgene.2022.1085700)
Supplement: Supplementary file 3 [file DataSheet2.ZIP › clinical.txt]

id	Neoplasm_histologic_grade	stage	Gender	Age
TCGA-CN-5369	G3-G4	III-IV	FEMALE	>60
TCGA-CQ-A4C7	G3-G4	I-II	MALE	>60
TCGA-CQ-5332	G1-G2	III-IV	MALE	>60
TCGA-CQ-5334	G1-G2	III-IV	MALE	>60
TCGA-CV-6938	G1-G2	I-II	MALE	>60
TCGA-CV-7095	G1-G2	III-IV	FEMALE	>60
TCGA-CV-7438	G3-G4	I-II	FEMALE	>60
TCGA-CV-A45V	G1-G2	III-IV	FEMALE	>60
TCGA-CN-6018	G1-G2	III-IV	FEMALE	>60
TCGA-CV-7099	G1-G2	I-II	FEMALE	>60
TCGA-CV-A6JM	G1-G2	III-IV	MALE	>60
TCGA-MT-A67A	G1-G2	I-II	FEMALE	>60
TCGA-BB-8601	G1-G2	I-II	MALE	>60
TCGA-BA-4078	G1-G2	III-IV	MALE	>60
TCGA-CR-7376	G1-G2	I-II	MALE	>60
TCGA-CQ-5323	G1-G2	III-IV	MALE	>60
TCGA-CV-7177	G1-G2	I-II	FEMALE	>60
TCGA-CV-A45P	G1-G2	I-II	FEMALE	>60
TCGA-CV-A463	G1-G2	III-IV	FEMALE	>60
TCGA-CV-A6JD	G3-G4	III-IV	FEMALE	>60
TCGA-CX-7082	G1-G2	I-II	MALE	>60
TCGA-D6-6515	G3-G4	I-II	FEMALE	>60
TCGA-RS-A6TO	G1-G2	III-IV	FEMALE	>60
TCGA-T2-A6X2	G1-G2	III-IV	MALE	>60
TCGA-CQ-7068	G1-G2	I-II	FEMALE	>60
TCGA-CR-7395	G1-G2	I-II	FEMALE	>60
TCGA-CV-6940	G1-G2	I-II	FEMALE	>60
TCGA-CV-6953	G1-G2	III-IV	FEMALE	>60
TCGA-CV-7101	G1-G2	I-II	MALE	>60
TCGA-UF-A7JF	G1-G2	III-IV	MALE	>60
TCGA-CN-4740	G1-G2	III-IV	FEMALE	>60
TCGA-CQ-6221	G3-G4	I-II	MALE	>60
TCGA-CR-7383	G1-G2	I-II	FEMALE	>60
TCGA-CV-6948	G1-G2	III-IV	FEMALE	>60
TCGA-CV-7432	G1-G2	III-IV	MALE	>60
TCGA-CV-A6K2	G1-G2	I-II	MALE	>60
TCGA-HD-A6HZ	G1-G2	I-II	FEMALE	>60
TCGA-P3-A6T5	G1-G2	III-IV	FEMALE	>60
TCGA-QK-A64Z	G1-G2	I-II	FEMALE	>60
TCGA-T3-A92N	G3-G4	III-IV	MALE	>60
TCGA-UF-A7JO	G1-G2	III-IV	FEMALE	>60
TCGA-CN-5370	G3-G4	I-II	MALE	>60
TCGA-CN-6995	G1-G2	III-IV	MALE	>60
TCGA-CQ-A4CG	G1-G2	I-II	FEMALE	>60
TCGA-CR-6492	G3-G4	III-IV	MALE	>60
TCGA-CR-7379	G1-G2	III-IV	FEMALE	>60
TCGA-CV-7414	G1-G2	III-IV	MALE	>60
TCGA-CV-A6JE	G1-G2	I-II	MALE	>60
TCGA-BA-A4IG	G3-G4	III-IV	MALE	>60
TCGA-CQ-6227	G1-G2	III-IV	MALE	>60
TCGA-CQ-7069	G1-G2	I-II	FEMALE	>60
TCGA-CV-7236	G3-G4	III-IV	FEMALE	>60
TCGA-CV-7425	G1-G2	III-IV	FEMALE	>60
TCGA-CX-7085	G1-G2	III-IV	FEMALE	>60
TCGA-CQ-7071	G1-G2	III-IV	FEMALE	>60
TCGA-CQ-A4CE	G1-G2	I-II	FEMALE	>60
TCGA-CV-5442	G3-G4	III-IV	FEMALE	>60
TCGA-CV-7102	G3-G4	III-IV	FEMALE	>60
TCGA-CV-7421	G1-G2	III-IV	MALE	>60
TCGA-IQ-A61H	G1-G2	I-II	MALE	>60
TCGA-BA-6871	G1-G2	III-IV	MALE	>60
TCGA-CN-4741	G1-G2	III-IV	MALE	>60
TCGA-CV-A45W	G1-G2	III-IV	MALE	>60
TCGA-CV-A45Z	G3-G4	I-II	MALE	>60
TCGA-H7-7774	G1-G2	III-IV	FEMALE	>60
TCGA-UF-A7J9	G1-G2	III-IV	MALE	>60
TCGA-CQ-5333	G3-G4	I-II	MALE	>60
TCGA-CV-6943	G1-G2	III-IV	MALE	>60
TCGA-CV-6955	G3-G4	I-II	FEMALE	>60
TCGA-CV-7089	G1-G2	III-IV	MALE	>60
TCGA-CV-7413	G1-G2	I-II	FEMALE	>60
TCGA-HD-7831	G1-G2	III-IV	MALE	>60
TCGA-HD-A633	G1-G2	III-IV	MALE	>60
TCGA-MT-A7BN	G3-G4	III-IV	MALE	>60
TCGA-BB-4225	G3-G4	III-IV	MALE	>60
TCGA-CN-4729	G1-G2	III-IV	MALE	>60
TCGA-CQ-5331	G1-G2	III-IV	FEMALE	>60
TCGA-CV-5431	G3-G4	III-IV	MALE	>60
TCGA-CV-6942	G3-G4	I-II	FEMALE	>60
TCGA-CV-7427	G1-G2	I-II	FEMALE	>60
TCGA-D6-6825	G1-G2	III-IV	MALE	>60
TCGA-DQ-5630	G1-G2	III-IV	MALE	>60
TCGA-T2-A6WX	G1-G2	III-IV	FEMALE	>60
TCGA-C9-A47Z	G1-G2	III-IV	FEMALE	>60
TCGA-CR-7370	G1-G2	I-II	FEMALE	>60
TCGA-CV-A460	G3-G4	III-IV	MALE	>60
TCGA-UF-A7JT	G3-G4	III-IV	FEMALE	>60
TCGA-BA-5559	G3-G4	III-IV	MALE	>60
TCGA-CN-4739	G1-G2	III-IV	MALE	>60
TCGA-CN-A49B	G3-G4	III-IV	MALE	>60
TCGA-CQ-6228	G1-G2	III-IV	FEMALE	>60
TCGA-CR-5250	G3-G4	I-II	MALE	>60
TCGA-CV-6937	G1-G2	I-II	MALE	>60
TCGA-D6-A6EN	G3-G4	III-IV	MALE	>60
TCGA-QK-A6IJ	G3-G4	I-II	MALE	>60
TCGA-UF-A7JD	G3-G4	III-IV	MALE	>60
TCGA-BA-A6DE	G1-G2	III-IV	FEMALE	>60
TCGA-CN-4734	G1-G2	I-II	MALE	>60
TCGA-CN-4736	G1-G2	I-II	FEMALE	>60
TCGA-CR-7388	G1-G2	III-IV	FEMALE	>60
TCGA-CR-7394	G1-G2	III-IV	MALE	>60
TCGA-BA-4074	G3-G4	III-IV	MALE	>60
TCGA-BB-8596	G3-G4	III-IV	FEMALE	>60
TCGA-CQ-5330	G3-G4	III-IV	FEMALE	>60
TCGA-CQ-6220	G1-G2	III-IV	MALE	>60
TCGA-CQ-6223	G1-G2	III-IV	MALE	>60
TCGA-CQ-A4CD	G3-G4	III-IV	MALE	>60
TCGA-CR-6493	G1-G2	III-IV	MALE	>60
TCGA-CR-7386	G1-G2	III-IV	MALE	>60
TCGA-CV-7238	G1-G2	I-II	FEMALE	>60
TCGA-CV-A45Q	G1-G2	III-IV	FEMALE	>60
TCGA-CV-A6JO	G1-G2	III-IV	MALE	>60
TCGA-CV-A6JY	G1-G2	III-IV	MALE	>60
TCGA-D6-6516	G1-G2	III-IV	MALE	>60
TCGA-HD-7754	G1-G2	III-IV	MALE	>60
TCGA-KU-A66S	G1-G2	III-IV	FEMALE	>60
TCGA-QK-A6IG	G1-G2	I-II	MALE	>60
TCGA-QK-AA3J	G3-G4	I-II	MALE	>60
TCGA-WA-A7H4	G3-G4	I-II	MALE	>60
TCGA-BB-4217	G3-G4	III-IV	MALE	>60
TCGA-CN-4726	G1-G2	III-IV	MALE	>60
TCGA-CN-5360	G1-G2	III-IV	MALE	>60
TCGA-CR-6473	G3-G4	III-IV	MALE	>60
TCGA-CR-6488	G1-G2	I-II	FEMALE	>60
TCGA-CR-7402	G1-G2	III-IV	MALE	>60
TCGA-CV-5432	G3-G4	III-IV	MALE	>60
TCGA-CV-6936	G1-G2	III-IV	MALE	>60
TCGA-CV-A6JZ	G1-G2	III-IV	MALE	>60
TCGA-IQ-7632	G1-G2	III-IV	FEMALE	>60
TCGA-MZ-A6I9	G1-G2	III-IV	MALE	>60
TCGA-QK-A8ZB	G1-G2	III-IV	MALE	>60
TCGA-UF-A7JJ	G1-G2	III-IV	MALE	>60
TCGA-CN-4723	G1-G2	III-IV	MALE	>60
TCGA-CN-6994	G1-G2	III-IV	MALE	>60
TCGA-CQ-5326	G3-G4	III-IV	MALE	>60
TCGA-CR-6484	G1-G2	III-IV	FEMALE	>60
TCGA-CR-7374	G1-G2	I-II	FEMALE	>60
TCGA-CR-7390	G1-G2	III-IV	MALE	>60
TCGA-CR-7392	G1-G2	III-IV	FEMALE	>60
TCGA-CV-6935	G3-G4	III-IV	MALE	>60
TCGA-CV-6956	G1-G2	III-IV	MALE	>60
TCGA-CV-7235	G3-G4	III-IV	MALE	>60
TCGA-CV-7407	G1-G2	I-II	FEMALE	>60
TCGA-CV-7424	G1-G2	III-IV	MALE	>60
TCGA-D6-A6EK	G1-G2	III-IV	MALE	>60
TCGA-D6-A74Q	G3-G4	III-IV	MALE	>60
TCGA-P3-A6SX	G1-G2	III-IV	MALE	>60
TCGA-UF-A71A	G1-G2	III-IV	MALE	>60
TCGA-4P-AA8J	G1-G2	III-IV	MALE	>60
TCGA-BB-4227	G1-G2	III-IV	MALE	>60
TCGA-CN-6012	G1-G2	III-IV	MALE	>60
TCGA-CN-6024	G1-G2	III-IV	MALE	>60
TCGA-CN-6997	G3-G4	III-IV	MALE	>60
TCGA-CR-6478	G3-G4	III-IV	FEMALE	>60
TCGA-CR-7364	G1-G2	III-IV	MALE	>60
TCGA-CR-7373	G1-G2	III-IV	MALE	>60
TCGA-CV-5977	G1-G2	III-IV	MALE	>60
TCGA-CV-6934	G1-G2	III-IV	FEMALE	>60
TCGA-CV-7100	G3-G4	I-II	MALE	>60
TCGA-CV-7446	G1-G2	I-II	MALE	>60
TCGA-DQ-7588	G3-G4	III-IV	MALE	>60
TCGA-QK-A6VB	G1-G2	III-IV	MALE	>60
TCGA-UF-A7JA	G1-G2	III-IV	FEMALE	>60
TCGA-BA-5558	G1-G2	III-IV	MALE	>60
TCGA-BB-A5HZ	G1-G2	III-IV	MALE	>60
TCGA-CQ-5325	G1-G2	I-II	MALE	>60
TCGA-CQ-6225	G1-G2	I-II	MALE	>60
TCGA-CV-5436	G1-G2	III-IV	MALE	>60
TCGA-CV-6952	G1-G2	III-IV	FEMALE	>60
TCGA-CV-6962	G1-G2	III-IV	MALE	>60
TCGA-CV-7423	G1-G2	I-II	MALE	>60
TCGA-CV-A461	G1-G2	III-IV	MALE	>60
TCGA-CV-A6JT	G1-G2	I-II	MALE	>60
TCGA-CV-A6K1	G1-G2	III-IV	MALE	>60
TCGA-D6-A6EM	G1-G2	III-IV	FEMALE	>60
TCGA-HL-7533	G3-G4	III-IV	MALE	>60
TCGA-QK-A6IH	G1-G2	III-IV	FEMALE	>60
TCGA-BB-A5HY	G3-G4	III-IV	MALE	>60
TCGA-CN-5355	G1-G2	III-IV	MALE	>60
TCGA-CN-6016	G1-G2	III-IV	MALE	>60
TCGA-CN-6989	G1-G2	III-IV	MALE	>60
TCGA-CR-7401	G1-G2	I-II	MALE	>60
TCGA-CV-5444	G3-G4	III-IV	MALE	>60
TCGA-CV-6950	G1-G2	III-IV	MALE	>60
TCGA-CV-7178	G3-G4	III-IV	FEMALE	>60
TCGA-CV-7250	G1-G2	III-IV	MALE	>60
TCGA-CV-7263	G1-G2	I-II	MALE	>60
TCGA-CV-7411	G1-G2	III-IV	FEMALE	>60
TCGA-CV-7434	G1-G2	III-IV	MALE	>60
TCGA-CV-A45T	G3-G4	I-II	FEMALE	>60
TCGA-D6-6826	G1-G2	III-IV	FEMALE	>60
TCGA-DQ-5629	G1-G2	III-IV	MALE	>60
TCGA-CN-4731	G3-G4	III-IV	FEMALE	>60
TCGA-CN-6021	G1-G2	III-IV	FEMALE	>60
TCGA-CN-A497	G1-G2	III-IV	MALE	>60
TCGA-CQ-6222	G1-G2	III-IV	MALE	>60
TCGA-CQ-A4C6	G1-G2	I-II	MALE	>60
TCGA-CV-5443	G3-G4	III-IV	MALE	>60
TCGA-CV-5966	G3-G4	III-IV	FEMALE	>60
TCGA-CV-7248	G1-G2	III-IV	FEMALE	>60
TCGA-HD-8224	G3-G4	III-IV	MALE	>60
TCGA-IQ-A61I	G3-G4	III-IV	MALE	>60
TCGA-UF-A71E	G3-G4	III-IV	MALE	>60
TCGA-BA-6869	G1-G2	III-IV	MALE	>60
TCGA-BA-A6DI	G1-G2	III-IV	MALE	>60
TCGA-BA-A6DJ	G1-G2	III-IV	MALE	>60
TCGA-CN-4730	G1-G2	III-IV	MALE	>60
TCGA-CR-6482	G3-G4	III-IV	MALE	>60
TCGA-CV-5439	G1-G2	I-II	MALE	>60
TCGA-CV-5973	G3-G4	III-IV	FEMALE	>60
TCGA-CV-6436	G1-G2	III-IV	MALE	>60
TCGA-CV-7245	G1-G2	III-IV	MALE	>60
TCGA-CV-7252	G1-G2	III-IV	FEMALE	>60
TCGA-CV-7418	G1-G2	III-IV	MALE	>60
TCGA-D6-8568	G1-G2	I-II	MALE	>60
TCGA-D6-A6EP	G3-G4	III-IV	MALE	>60
TCGA-DQ-7591	G3-G4	III-IV	MALE	>60
TCGA-HD-7753	G1-G2	I-II	MALE	>60
TCGA-QK-A6VC	G1-G2	III-IV	FEMALE	>60
TCGA-UF-A718	G1-G2	III-IV	MALE	>60
TCGA-UF-A7JV	G1-G2	III-IV	FEMALE	>60
TCGA-BA-7269	G1-G2	III-IV	MALE	>60
TCGA-BB-A6UO	G1-G2	III-IV	FEMALE	>60
TCGA-CN-4722	G1-G2	I-II	FEMALE	>60
TCGA-CN-4733	G3-G4	I-II	MALE	>60
TCGA-CN-6019	G1-G2	III-IV	MALE	>60
TCGA-CN-6992	G1-G2	III-IV	MALE	>60
TCGA-CN-A498	G1-G2	I-II	FEMALE	>60
TCGA-CN-A6V3	G3-G4	III-IV	MALE	>60
TCGA-CQ-5327	G1-G2	III-IV	FEMALE	>60
TCGA-CQ-6229	G1-G2	III-IV	MALE	>60
TCGA-CV-5430	G3-G4	III-IV	MALE	>60
TCGA-CV-6961	G3-G4	I-II	MALE	>60
TCGA-CV-7104	G1-G2	III-IV	FEMALE	>60
TCGA-CV-A45Y	G3-G4	III-IV	MALE	>60
TCGA-CV-A6JU	G1-G2	III-IV	FEMALE	>60
TCGA-D6-6824	G1-G2	III-IV	MALE	>60
TCGA-D6-A4ZB	G1-G2	III-IV	MALE	>60
TCGA-HD-8635	G1-G2	III-IV	FEMALE	>60
TCGA-IQ-A6SG	G1-G2	III-IV	FEMALE	>60
TCGA-BA-6870	G1-G2	III-IV	FEMALE	<=60
TCGA-CN-4725	G1-G2	I-II	MALE	<=60
TCGA-CN-5358	G1-G2	III-IV	MALE	<=60
TCGA-CN-5367	G1-G2	III-IV	FEMALE	<=60
TCGA-CN-A499	G1-G2	I-II	FEMALE	<=60
TCGA-CN-A49A	G1-G2	III-IV	MALE	<=60
TCGA-CN-A63T	G3-G4	III-IV	MALE	<=60
TCGA-CR-6491	G1-G2	III-IV	MALE	<=60
TCGA-CR-7365	G1-G2	III-IV	MALE	<=60
TCGA-CR-7399	G3-G4	III-IV	FEMALE	<=60
TCGA-CV-5434	G1-G2	III-IV	MALE	<=60
TCGA-CV-5971	G1-G2	III-IV	MALE	<=60
TCGA-CV-6441	G3-G4	III-IV	MALE	<=60
TCGA-CV-6939	G3-G4	III-IV	MALE	<=60
TCGA-CV-7242	G1-G2	III-IV	FEMALE	<=60
TCGA-CV-7415	G1-G2	III-IV	MALE	<=60
TCGA-CV-7422	G3-G4	III-IV	FEMALE	<=60
TCGA-HD-7229	G3-G4	III-IV	MALE	<=60
TCGA-IQ-7631	G1-G2	I-II	FEMALE	<=60
TCGA-MT-A67F	G1-G2	III-IV	FEMALE	<=60
TCGA-QK-A652	G1-G2	I-II	MALE	<=60
TCGA-QK-A8Z8	G1-G2	III-IV	FEMALE	<=60
TCGA-QK-A8ZA	G1-G2	III-IV	MALE	<=60
TCGA-QK-AA3K	G1-G2	III-IV	MALE	<=60
TCGA-BA-A4IF	G1-G2	III-IV	MALE	<=60
TCGA-BA-A6D8	G1-G2	III-IV	MALE	<=60
TCGA-BA-A6DL	G1-G2	III-IV	MALE	<=60
TCGA-CN-5359	G1-G2	III-IV	MALE	<=60
TCGA-CN-A63V	G1-G2	III-IV	MALE	<=60
TCGA-CQ-5324	G1-G2	III-IV	MALE	<=60
TCGA-CQ-A4CB	G1-G2	I-II	MALE	<=60
TCGA-CR-6467	G3-G4	III-IV	MALE	<=60
TCGA-CR-6472	G3-G4	III-IV	MALE	<=60
TCGA-CR-7369	G1-G2	III-IV	MALE	<=60
TCGA-CV-5970	G1-G2	III-IV	MALE	<=60
TCGA-CV-6954	G1-G2	III-IV	MALE	<=60
TCGA-CV-A45U	G1-G2	III-IV	MALE	<=60
TCGA-D6-6517	G1-G2	III-IV	MALE	<=60
TCGA-D6-A4Z9	G1-G2	III-IV	MALE	<=60
TCGA-TN-A7HL	G1-G2	III-IV	MALE	<=60
TCGA-UF-A7JH	G1-G2	III-IV	MALE	<=60
TCGA-UF-A7JK	G1-G2	III-IV	MALE	<=60
TCGA-UF-A7JS	G1-G2	III-IV	MALE	<=60
TCGA-BA-5556	G3-G4	I-II	FEMALE	<=60
TCGA-CN-6020	G1-G2	III-IV	MALE	<=60
TCGA-CN-6996	G1-G2	III-IV	FEMALE	<=60
TCGA-CQ-A4CH	G1-G2	III-IV	MALE	<=60
TCGA-CR-6471	G1-G2	III-IV	MALE	<=60
TCGA-CR-7377	G3-G4	III-IV	MALE	<=60
TCGA-CR-7380	G1-G2	III-IV	MALE	<=60
TCGA-CV-5441	G3-G4	III-IV	MALE	<=60
TCGA-CV-7253	G1-G2	I-II	MALE	<=60
TCGA-CV-A6K0	G3-G4	I-II	MALE	<=60
TCGA-F7-8298	G1-G2	I-II	MALE	<=60
TCGA-HD-8314	G3-G4	III-IV	MALE	<=60
TCGA-RS-A6TP	G3-G4	I-II	MALE	<=60
TCGA-UP-A6WW	G1-G2	III-IV	MALE	<=60
TCGA-WA-A7GZ	G1-G2	I-II	MALE	<=60
TCGA-BA-A4IH	G3-G4	III-IV	MALE	<=60
TCGA-CN-6011	G3-G4	III-IV	MALE	<=60
TCGA-CN-A642	G3-G4	III-IV	MALE	<=60
TCGA-CN-A6UY	G1-G2	III-IV	MALE	<=60
TCGA-CV-5435	G3-G4	III-IV	MALE	<=60
TCGA-CV-6433	G3-G4	I-II	MALE	<=60
TCGA-CV-6951	G1-G2	III-IV	MALE	<=60
TCGA-CV-7261	G1-G2	III-IV	MALE	<=60
TCGA-CV-7435	G1-G2	III-IV	FEMALE	<=60
TCGA-CV-A45O	G1-G2	III-IV	MALE	<=60
TCGA-D6-A6EQ	G3-G4	III-IV	MALE	<=60
TCGA-DQ-7592	G1-G2	III-IV	MALE	<=60
TCGA-H7-A76A	G1-G2	III-IV	MALE	<=60
TCGA-IQ-A61G	G1-G2	III-IV	MALE	<=60
TCGA-BA-5152	G1-G2	III-IV	MALE	<=60
TCGA-CN-4727	G1-G2	III-IV	MALE	<=60
TCGA-CN-4728	G1-G2	III-IV	MALE	<=60
TCGA-CN-5356	G1-G2	III-IV	MALE	<=60
TCGA-CN-5374	G3-G4	III-IV	FEMALE	<=60
TCGA-CN-6013	G3-G4	III-IV	MALE	<=60
TCGA-CR-6477	G1-G2	III-IV	FEMALE	<=60
TCGA-CV-7430	G1-G2	III-IV	MALE	<=60
TCGA-CX-A4AQ	G3-G4	III-IV	MALE	<=60
TCGA-HD-A634	G3-G4	III-IV	MALE	<=60
TCGA-HD-A6I0	G1-G2	III-IV	MALE	<=60
TCGA-QK-A6V9	G1-G2	I-II	MALE	<=60
TCGA-QK-A8Z9	G1-G2	III-IV	MALE	<=60
TCGA-TN-A7HI	G3-G4	I-II	MALE	<=60
TCGA-CN-5364	G1-G2	III-IV	MALE	<=60
TCGA-CN-5373	G1-G2	I-II	FEMALE	<=60
TCGA-CN-6017	G1-G2	III-IV	MALE	<=60
TCGA-CR-7389	G1-G2	III-IV	MALE	<=60
TCGA-CV-7247	G1-G2	I-II	MALE	<=60
TCGA-CV-7254	G3-G4	I-II	MALE	<=60
TCGA-CV-7429	G3-G4	III-IV	MALE	<=60
TCGA-D6-6827	G3-G4	III-IV	FEMALE	<=60
TCGA-IQ-A61E	G1-G2	III-IV	FEMALE	<=60
TCGA-IQ-A6SH	G1-G2	III-IV	MALE	<=60
TCGA-KU-A6H7	G1-G2	III-IV	FEMALE	<=60
TCGA-MT-A67D	G1-G2	I-II	MALE	<=60
TCGA-P3-A6T7	G1-G2	III-IV	MALE	<=60
TCGA-BA-5555	G1-G2	III-IV	MALE	<=60
TCGA-CR-7368	G1-G2	III-IV	MALE	<=60
TCGA-CV-7091	G3-G4	I-II	MALE	<=60
TCGA-IQ-A61J	G1-G2	III-IV	MALE	<=60
TCGA-P3-A5Q5	G3-G4	III-IV	MALE	<=60
TCGA-P3-A6T4	G1-G2	III-IV	MALE	<=60
TCGA-P3-A6T8	G3-G4	III-IV	MALE	<=60
TCGA-UF-A719	G1-G2	III-IV	MALE	<=60
TCGA-UF-A71D	G1-G2	III-IV	FEMALE	<=60
TCGA-BA-6868	G1-G2	III-IV	MALE	<=60
TCGA-CN-4738	G1-G2	III-IV	MALE	<=60
TCGA-CN-6010	G1-G2	III-IV	MALE	<=60
TCGA-CN-6998	G1-G2	III-IV	MALE	<=60
TCGA-CR-5248	G3-G4	III-IV	MALE	<=60
TCGA-CR-6480	G1-G2	III-IV	MALE	<=60
TCGA-CR-7398	G1-G2	I-II	FEMALE	<=60
TCGA-CR-7404	G1-G2	III-IV	MALE	<=60
TCGA-CV-5978	G1-G2	III-IV	FEMALE	<=60
TCGA-CV-6933	G1-G2	III-IV	MALE	<=60
TCGA-CV-7097	G3-G4	III-IV	MALE	<=60
TCGA-CV-7183	G1-G2	I-II	MALE	<=60
TCGA-CV-A6JN	G1-G2	I-II	MALE	<=60
TCGA-CX-7086	G1-G2	III-IV	MALE	<=60
TCGA-KU-A66T	G1-G2	III-IV	FEMALE	<=60
TCGA-P3-A6T6	G3-G4	III-IV	MALE	<=60
TCGA-T2-A6WZ	G1-G2	III-IV	MALE	<=60
TCGA-BB-4224	G1-G2	III-IV	MALE	<=60
TCGA-CN-4735	G3-G4	III-IV	MALE	<=60
TCGA-CQ-6218	G1-G2	III-IV	FEMALE	<=60
TCGA-CQ-6224	G3-G4	I-II	MALE	<=60
TCGA-CR-7367	G1-G2	III-IV	MALE	<=60
TCGA-CV-5440	G3-G4	III-IV	MALE	<=60
TCGA-D6-8569	G1-G2	I-II	MALE	<=60
TCGA-DQ-5625	G1-G2	I-II	FEMALE	<=60
TCGA-DQ-5631	G3-G4	III-IV	MALE	<=60
TCGA-HD-7832	G1-G2	III-IV	MALE	<=60
TCGA-MT-A51W	G1-G2	I-II	FEMALE	<=60
TCGA-QK-A6II	G1-G2	III-IV	MALE	<=60
TCGA-T3-A92M	G1-G2	III-IV	MALE	<=60
TCGA-BA-5153	G1-G2	III-IV	MALE	<=60
TCGA-CN-5366	G1-G2	III-IV	MALE	<=60
TCGA-CQ-7072	G3-G4	III-IV	MALE	<=60
TCGA-CR-5243	G3-G4	III-IV	MALE	<=60
TCGA-CR-6474	G1-G2	III-IV	MALE	<=60
TCGA-CV-6941	G1-G2	III-IV	MALE	<=60
TCGA-HD-8634	G1-G2	I-II	FEMALE	<=60
TCGA-TN-A7HJ	G1-G2	III-IV	MALE	<=60
TCGA-BA-A8YP	G1-G2	III-IV	MALE	<=60
TCGA-CN-A63U	G3-G4	III-IV	MALE	<=60
TCGA-CQ-6219	G1-G2	III-IV	FEMALE	<=60
TCGA-CR-6487	G3-G4	I-II	MALE	<=60
TCGA-CV-5976	G1-G2	III-IV	MALE	<=60
TCGA-CV-6003	G1-G2	I-II	FEMALE	<=60
TCGA-D6-6823	G1-G2	III-IV	MALE	<=60
TCGA-D6-A6ES	G1-G2	III-IV	MALE	<=60
TCGA-H7-8502	G1-G2	III-IV	MALE	<=60
TCGA-P3-A6SW	G3-G4	III-IV	MALE	<=60
TCGA-UF-A71B	G1-G2	III-IV	MALE	<=60
TCGA-BA-4075	G1-G2	III-IV	MALE	<=60
TCGA-BA-A6DG	G1-G2	III-IV	MALE	<=60
TCGA-CN-6022	G3-G4	III-IV	MALE	<=60
TCGA-CR-7382	G1-G2	III-IV	MALE	<=60
TCGA-CV-6960	G3-G4	III-IV	MALE	<=60
TCGA-CV-7103	G1-G2	I-II	MALE	<=60
TCGA-CV-7433	G3-G4	III-IV	MALE	<=60
TCGA-IQ-7630	G3-G4	III-IV	MALE	<=60
TCGA-P3-A5Q6	G3-G4	III-IV	MALE	<=60
TCGA-P3-A5QE	G1-G2	III-IV	MALE	<=60
TCGA-P3-A5QF	G1-G2	III-IV	MALE	<=60
TCGA-P3-A6T3	G1-G2	III-IV	MALE	<=60
TCGA-T2-A6X0	G1-G2	III-IV	MALE	<=60
TCGA-BB-4223	G3-G4	III-IV	MALE	<=60
TCGA-CN-4742	G3-G4	III-IV	FEMALE	<=60
TCGA-CN-5363	G3-G4	III-IV	MALE	<=60
TCGA-CN-A63W	G1-G2	III-IV	FEMALE	<=60
TCGA-CR-5247	G1-G2	III-IV	MALE	<=60
TCGA-CV-6959	G1-G2	III-IV	MALE	<=60
TCGA-CV-A464	G1-G2	III-IV	MALE	<=60
TCGA-F7-8489	G1-G2	I-II	MALE	<=60
TCGA-BA-6872	G1-G2	III-IV	MALE	<=60
TCGA-BB-A5HU	G1-G2	III-IV	MALE	<=60
TCGA-CN-6988	G3-G4	III-IV	MALE	<=60
TCGA-CN-A641	G1-G2	III-IV	MALE	<=60
TCGA-CR-6481	G1-G2	III-IV	MALE	<=60
TCGA-CV-7428	G1-G2	III-IV	MALE	<=60
TCGA-CV-A45X	G1-G2	III-IV	MALE	<=60
TCGA-CX-7219	G1-G2	III-IV	MALE	<=60
TCGA-F7-7848	G1-G2	III-IV	MALE	<=60
TCGA-P3-A6T0	G1-G2	III-IV	FEMALE	<=60
TCGA-BA-A4II	G1-G2	I-II	MALE	<=60
TCGA-CQ-5329	G1-G2	III-IV	FEMALE	<=60
TCGA-CV-A45R	G1-G2	III-IV	MALE	<=60
TCGA-BA-4077	G1-G2	III-IV	FEMALE	<=60
TCGA-C9-A480	G1-G2	III-IV	FEMALE	<=60
TCGA-CR-7371	G1-G2	III-IV	FEMALE	<=60
TCGA-CR-7372	G1-G2	I-II	MALE	<=60
TCGA-P3-A6T2	G1-G2	I-II	MALE	<=60
TCGA-BA-A6DD	G1-G2	III-IV	MALE	<=60
TCGA-CR-7397	G1-G2	III-IV	MALE	<=60
TCGA-D6-A6EO	G1-G2	III-IV	MALE	<=60
TCGA-DQ-5624	G1-G2	III-IV	FEMALE	<=60
TCGA-CR-7385	G1-G2	III-IV	MALE	<=60
TCGA-CV-A468	G1-G2	III-IV	MALE	<=60
TCGA-UF-A7JC	G1-G2	III-IV	MALE	<=60
TCGA-BA-5557	G1-G2	III-IV	FEMALE	<=60
TCGA-BA-A6DA	G1-G2	III-IV	FEMALE	<=60
TCGA-CV-6945	G1-G2	III-IV	MALE	<=60
TCGA-HD-A4C1	G1-G2	III-IV	FEMALE	<=60
TCGA-KU-A6H8	G3-G4	I-II	MALE	<=60
TCGA-P3-A5QA	G3-G4	I-II	MALE	<=60
TCGA-CQ-7065	G1-G2	I-II	MALE	<=60
TCGA-BA-4076	G1-G2	III-IV	MALE	<=60
TCGA-CV-7090	G1-G2	I-II	MALE	<=60
TCGA-CN-5365	G1-G2	III-IV	MALE	<=60
TCGA-CR-6470	G1-G2	III-IV	MALE	<=60
TCGA-CR-7391	G1-G2	I-II	FEMALE	<=60
TCGA-H7-A6C4	G1-G2	III-IV	FEMALE	<=60
TCGA-CV-7180	G1-G2	I-II	MALE	<=60
TCGA-CV-7255	G1-G2	I-II	FEMALE	<=60
TCGA-MT-A51X	G1-G2	III-IV	MALE	<=60
TCGA-BA-6873	G1-G2	III-IV	MALE	<=60
TCGA-CR-7393	G1-G2	I-II	MALE	<=60
TCGA-CV-5979	G1-G2	III-IV	MALE	<=60
TCGA-BA-A6DB	G1-G2	I-II	FEMALE	<=60
TCGA-CV-A465	G1-G2	I-II	MALE	<=60
TCGA-CN-4737	G1-G2	I-II	MALE	<=60
