# Supplementary material for: Effects of immune inflammation in head and neck squamous cell carcinoma: Tumor microenvironment, drug resistance, and clinical outcomes
Source: Front Genet. 2022 Dec 12;13:1085700. doi: 10.3389/fgene.2022.1085700 (PMC9790931; doi:10.3389/fgene.2022.1085700)
Supplement: Supplementary file 3 [file DataSheet2.ZIP › HNSC_rnaseq_clinical_raw.xlsx]

## Sheet: Sheet 1
id	status	sample	anatomic_neoplasm_subdivision	neoplasm_histologic_grade	stage_event.clinical_stage	stage_event.tnm_categories.clinical_categories.clinical_M	stage_event.tnm_categories.clinical_categories.clinical_N	stage_event.tnm_categories.clinical_categories.clinical_T	stage_event.tnm_categories.pathologic_categories.pathologic_M	stage_event.tnm_categories.pathologic_categories.pathologic_N	stage_event.tnm_categories.pathologic_categories.pathologic_T	tissue_prospective_collection_indicator	vital_status	time	event	Gender	Age
TCGA-4P-AA8J-01A-11R-A39I-07	Tumor	TCGA-4P-AA8J	Oral Tongue	G2	Stage IVA	M0	N2a	T4a	MX	N2c	T2	NO	Alive	102	0	MALE	66
TCGA-BA-4074-01A-01R-1436-07	Tumor	TCGA-BA-4074	Oral Tongue	G3	Stage IVA	M0	N2c	T3	M0	N2c	T2	NO	Dead	462	1	MALE	69
TCGA-BA-4075-01A-01R-1436-07	Tumor	TCGA-BA-4075	Oral Tongue	G2	Stage IVA	M0	N1	T4a	M0	N0	T3	NO	Dead	283	1	MALE	49
TCGA-BA-4076-01A-01R-1436-07	Tumor	TCGA-BA-4076	Larynx	G2	Stage IVA	M0	N2c	T3	Not Available	NX	TX	NO	Dead	415	1	MALE	39
TCGA-BA-4077-01B-01R-1436-07	Tumor	TCGA-BA-4077	Base of tongue	G2	Stage IVB	M0	N3	T4b	M0	N0	T4a	NO	Dead	1134	1	FEMALE	45
TCGA-BA-4078-01A-01R-1436-07	Tumor	TCGA-BA-4078	Larynx	G2	Stage IVA	M0	N2a	T2	Not Available	Not Available	Not Available	NO	Dead	276	1	MALE	83
TCGA-BA-5151-01A-01R-1436-07	Tumor	TCGA-BA-5151	Buccal Mucosa	G1	Stage IVA	M0	N0	T4a	Not Available	N0	T4a	YES	Alive	722	0	MALE	event+V:AA
TCGA-BA-5152-01A-02R-1873-07	Tumor	TCGA-BA-5152	Alveolar Ridge	G2	Stage IVA	M0	N0	T4a	M0	N0	T4a	NO	Alive	1288	0	MALE	56
TCGA-BA-5153-01A-01R-1436-07	Tumor	TCGA-BA-5153	Tonsil	G2	Stage III	M0	N1	T2	Not Available	NX	T2	NO	Dead	1762	1	MALE	51
TCGA-BA-5555-01A-01R-1514-07	Tumor	TCGA-BA-5555	Larynx	G2	Stage IVA	M0	N2c	T2	Not Available	N2c	T3	YES	Alive	520	0	MALE	54
TCGA-BA-5556-01A-01R-1514-07	Tumor	TCGA-BA-5556	Floor of mouth	G3	Stage II	M0	N0	T2	Not Available	N0	T2	YES	Alive	725	0	FEMALE	58
TCGA-BA-5557-01A-01R-1514-07	Tumor	TCGA-BA-5557	Oral Tongue	G2	Stage IVA	M0	N2	T2	Not Available	N1	T1	YES	Alive	623	0	FEMALE	41
TCGA-BA-5558-01A-01R-1514-07	Tumor	TCGA-BA-5558	Hard Palate	G1	Stage IVA	M0	N1	T4a	Not Available	NX	TX	NO	Alive	1995	0	MALE	65
TCGA-BA-5559-01A-01R-1514-07	Tumor	TCGA-BA-5559	Tonsil	G3	Stage IVA	M0	N2b	T3	Not Available	NX	TX	NO	Alive	2083	1	MALE	71
TCGA-BA-6868-01B-12R-1915-07	Tumor	TCGA-BA-6868	Larynx	G2	Stage IVB	M0	N3	T3	Not Available	NX	TX	YES	Alive	472	1	MALE	53
TCGA-BA-6869-01A-11R-1873-07	Tumor	TCGA-BA-6869	Larynx	G2	Stage III	M0	N0	T3	Not Available	N0	T3	YES	Alive	644	0	MALE	62
TCGA-BA-6870-01A-11R-1873-07	Tumor	TCGA-BA-6870	Larynx	G2	Stage IVC	M1	N2c	T3	Not Available	NX	TX	YES	Dead	451	1	FEMALE	60
TCGA-BA-6871-01A-11R-1873-07	Tumor	TCGA-BA-6871	Base of tongue	G2	Stage IVA	M0	N2b	T3	Not Available	NX	TX	YES	Alive	108	1	MALE	75
TCGA-BA-6872-01A-11R-1873-07	Tumor	TCGA-BA-6872	Floor of mouth	G2	Stage IVA	M0	N2c	T3	Not Available	NX	TX	NO	Dead	384	1	MALE	47
TCGA-BA-6873-01A-11R-1873-07	Tumor	TCGA-BA-6873	Oral Tongue	G2	Stage IVA	M0	N2b	T2	Not Available	N2b	T4a	YES	Alive	122	0	MALE	28
TCGA-BA-7269-01A-11R-2016-07	Tumor	TCGA-BA-7269	Oral Tongue	G1	Stage III	M0	N1	T2	Not Available	N1	T2	YES	Alive	1273	0	MALE	61
TCGA-BA-A4IF-01A-11R-A266-07	Tumor	TCGA-BA-A4IF	Oropharynx	G2	Stage IVA	M0	N0	T4	MX	NX	TX	YES	Alive	895	0	MALE	59
TCGA-BA-A4IG-01A-11R-A266-07	Tumor	TCGA-BA-A4IG	Base of tongue	G3	Stage IVA	M0	N2	T2	MX	NX	T1	YES	Alive	855	0	MALE	77
TCGA-BA-A4IH-01A-11R-A266-07	Tumor	TCGA-BA-A4IH	Tonsil	G3	Stage IVA	M0	N2b	T2	M0	N1	T2	YES	Alive	622	0	MALE	57
TCGA-BA-A4II-01A-11R-A266-07	Tumor	TCGA-BA-A4II	Oropharynx	G1	Stage I	M0	N0	T1	M0	N0	T2	YES	Alive	918	0	MALE	46
TCGA-BA-A6D8-01A-31R-A31N-07	Tumor	TCGA-BA-A6D8	Floor of mouth	G2	Stage IVA	M0	N2c	T4a	M0	N2c	T4a	YES	Alive	850	0	MALE	59
TCGA-BA-A6DA-01A-31R-A31N-07	Tumor	TCGA-BA-A6DA	Larynx	G2	Stage IVA	M0	N2c	T4a	M0	N2c	T4a	YES	Alive	351	0	FEMALE	41
TCGA-BA-A6DB-01A-11R-A30B-07	Tumor	TCGA-BA-A6DB	Oral Tongue	G1	Stage II	M0	N0	T2	M0	N0	T1	YES	Alive	216	0	FEMALE	24
TCGA-BA-A6DD-01A-12R-A31N-07	Tumor	TCGA-BA-A6DD	Floor of mouth	G2	Stage IVA	M0	N2c	T4a	M0	N2c	T4a	YES	Dead	173	1	MALE	44
TCGA-BA-A6DE-01A-22R-A31N-07	Tumor	TCGA-BA-A6DE	Oral Tongue	G2	Stage III	M0	N0	T3	M0	N0	T2	YES	Alive	440	0	FEMALE	70
TCGA-BA-A6DG-01A-21R-A30B-07	Tumor	TCGA-BA-A6DG	Oral Tongue	G2	Stage IVA	M0	N2b	T4a	MX	NX	TX	YES	Dead	69	1	MALE	49
TCGA-BA-A6DI-01A-11R-A30B-07	Tumor	TCGA-BA-A6DI	Larynx	G2	Stage III	M0	N0	T3	M0	NX	TX	YES	Dead	336	1	MALE	62
TCGA-BA-A6DJ-01A-11R-A30B-07	Tumor	TCGA-BA-A6DJ	Alveolar Ridge	G2	Stage IVA	M0	N2b	T4	M0	N2c	T4a	YES	Alive	407	1	MALE	62
TCGA-BA-A6DL-01A-21R-A30B-07	Tumor	TCGA-BA-A6DL	Oropharynx	G2	Stage III	M0	N0	T3	M0	N0	T0	YES	Alive	623	0	MALE	59
TCGA-BA-A8YP-01A-11R-A39I-07	Tumor	TCGA-BA-A8YP	Oropharynx	G2	Stage IVB	M0	N3	T4	M0	N3	T4a	YES	Alive	499	0	MALE	50
TCGA-BB-4217-01A-11R-2081-07	Tumor	TCGA-BB-4217	Larynx	G3	Stage IVA	M0	N2c	T4a	M0	N2c	T4a	NO	Alive	187	0	MALE	68
TCGA-BB-4223-01A-01R-1436-07	Tumor	TCGA-BB-4223	Tonsil	G3	Stage IVA	M0	N2b	T3	M0	N2b	T2	NO	Alive	3221	0	MALE	48
TCGA-BB-4224-01A-01R-1436-07	Tumor	TCGA-BB-4224	Oral Tongue	G2	Stage III	M0	N0	T3	Not Available	N2b	T2	NO	Alive	278	0	MALE	52
TCGA-BB-4225-01A-01R-1436-07	Tumor	TCGA-BB-4225	Base of tongue	G3	Stage IVA	M0	N2c	T3	Not Available	NX	TX	NO	Alive	146	0	MALE	73
TCGA-BB-4227-01A-01R-1873-07	Tumor	TCGA-BB-4227	Hypopharynx	G2	Stage IVA	M0	N2b	T4a	Not Available	N2b	T4a	NO	Alive	134	0	MALE	66
TCGA-BB-4228-01A-01R-1436-07	Tumor	TCGA-BB-4228	Base of tongue	GX	Stage II	M0	N0	T2	Not Available	NX	T3	NO	Alive	559	0	MALE	50
TCGA-BB-8596-01A-11R-2403-07	Tumor	TCGA-BB-8596	Hypopharynx	G3	Stage IVA	M0	N1	T4	MX	NX	T4a	NO	Alive	2161	0	FEMALE	69
TCGA-BB-8601-01A-11R-2403-07	Tumor	TCGA-BB-8601	Floor of mouth	G2	Stage II	M0	N0	T2	MX	N1	T3	NO	Alive	624	0	MALE	84
TCGA-BB-A5HU-01A-11R-A28V-07	Tumor	TCGA-BB-A5HU	Oral Cavity	G2	Stage IVA	M0	N2b	T4	M0	N2b	T4	NO	Alive	782	0	MALE	47
TCGA-BB-A5HY-01A-11R-A28V-07	Tumor	TCGA-BB-A5HY	Hypopharynx	G3	Stage IVA	M0	N2b	T3	M0	N2b	T3	NO	Alive	321	1	MALE	64
TCGA-BB-A5HZ-01A-21R-A28V-07	Tumor	TCGA-BB-A5HZ	Oral Cavity	G2	Stage IVA	M0	N1	T4	M0	N1	T4a	NO	Alive	827	0	MALE	65
TCGA-BB-A6UM-01A-12R-A34R-07	Tumor	TCGA-BB-A6UM	Tonsil	GX	Stage III	MX	N2b	T2	MX	N2	T1	NO	Alive	393	0	MALE	52
TCGA-BB-A6UO-01A-12R-A34R-07	Tumor	TCGA-BB-A6UO	Oral Tongue	G2	Stage IVA	MX	N2	T3	MX	N2b	T4a	NO	Dead	268	1	FEMALE	61
TCGA-C9-A47Z-01A-11R-A24H-07	Tumor	TCGA-C9-A47Z	Oral Tongue	G1	Stage III	M0	N1	T2	M0	N1	T2	YES	Alive	191	1	FEMALE	72
TCGA-C9-A480-01A-12R-A24H-07	Tumor	TCGA-C9-A480	Oral Tongue	G1	Stage III	M0	N0	T3	M0	N0	T3	YES	Alive	386	0	FEMALE	45
TCGA-CN-4722-01A-01R-1436-07	Tumor	TCGA-CN-4722	Larynx	G1	Stage II	M0	N0	T2	Not Available	N0	T2	YES	Alive	1483	0	FEMALE	61
TCGA-CN-4723-01A-01R-1436-07	Tumor	TCGA-CN-4723	Larynx	G2	Stage IVA	M0	N0	T4a	Not Available	N0	T4a	YES	Alive	1699	0	MALE	67
TCGA-CN-4725-01A-01R-1436-07	Tumor	TCGA-CN-4725	Oral Tongue	G2	Stage II	M0	N0	T2	Not Available	N0	T2	YES	Alive	1157	0	MALE	60
TCGA-CN-4726-01A-01R-1436-07	Tumor	TCGA-CN-4726	Buccal Mucosa	G2	Stage IVA	M0	N2	T3	Not Available	N2b	T3	YES	Dead	142	1	MALE	68
TCGA-CN-4727-01A-01R-1436-07	Tumor	TCGA-CN-4727	Larynx	G2	Stage IVA	M0	N0	T4a	Not Available	N0	T4a	YES	Alive	1560	0	MALE	56
TCGA-CN-4728-01A-01R-1436-07	Tumor	TCGA-CN-4728	Oral Cavity	G2	Stage IVA	M0	N2	T2	Not Available	N2b	T3	YES	Alive	1724	0	MALE	56
TCGA-CN-4729-01A-01R-1436-07	Tumor	TCGA-CN-4729	Oral Cavity	G2	Stage IVA	M0	N0	T4a	Not Available	N1	T2	YES	Alive	392	0	MALE	73
TCGA-CN-4730-01A-01R-1436-07	Tumor	TCGA-CN-4730	Floor of mouth	G2	Stage IVA	M0	N2b	T4a	Not Available	N1	T4a	YES	Alive	817	0	MALE	62
TCGA-CN-4731-01A-01R-1436-07	Tumor	TCGA-CN-4731	Buccal Mucosa	G3	Stage IVA	M0	N2	T4a	Not Available	N2c	T4a	YES	Alive	998	1	FEMALE	63
TCGA-CN-4733-01A-02R-1873-07	Tumor	TCGA-CN-4733	Oral Tongue	G3	Stage I	M0	N0	T1	Not Available	N1	T1	YES	Alive	1586	0	MALE	61
TCGA-CN-4734-01A-01R-1436-07	Tumor	TCGA-CN-4734	Buccal Mucosa	G2	Stage II	M0	N0	T2	Not Available	N0	T2	YES	Alive	1690	0	MALE	70
TCGA-CN-4735-01A-01R-1436-07	Tumor	TCGA-CN-4735	Larynx	G3	Stage IVA	M0	N2b	T3	Not Available	N2b	T3	YES	Alive	1737	0	MALE	52
TCGA-CN-4736-01A-01R-1436-07	Tumor	TCGA-CN-4736	Oral Tongue	G2	Stage II	M0	N0	T2	Not Available	NX	T1	YES	Dead	395	1	FEMALE	70
TCGA-CN-4737-01A-01R-1436-07	Tumor	TCGA-CN-4737	Oral Tongue	G2	Stage II	M0	N0	T2	Not Available	N2b	T2	YES	Alive	625	0	MALE	19
TCGA-CN-4738-01A-02R-1514-07	Tumor	TCGA-CN-4738	Larynx	G2	Stage IVA	M0	N0	T4a	M0	N0	T4a	NO	Dead	436	1	MALE	53
TCGA-CN-4739-01A-02R-1514-07	Tumor	TCGA-CN-4739	Larynx	G2	Stage IVA	M0	N0	T4a	M0	N0	T4a	NO	Alive	1394	1	MALE	71
TCGA-CN-4740-01A-01R-1436-07	Tumor	TCGA-CN-4740	Oral Cavity	G2	Stage IVA	M0	N0	T4a	M0	N0	T4a	NO	Alive	839	1	FEMALE	79
TCGA-CN-4741-01A-01R-1436-07	Tumor	TCGA-CN-4741	Alveolar Ridge	G2	Stage IVA	M0	N0	T4a	M0	N0	T4a	NO	Alive	2239	0	MALE	75
TCGA-CN-4742-01A-02R-1514-07	Tumor	TCGA-CN-4742	Oral Tongue	G3	Stage IVA	M0	N1	T4a	M0	N2b	T4a	NO	Dead	397	1	FEMALE	48
TCGA-CN-5355-01A-01R-1436-07	Tumor	TCGA-CN-5355	Larynx	G2	Stage IVA	M0	N0	T4a	Not Available	N0	T4a	YES	Alive	1278	0	MALE	64
TCGA-CN-5356-01A-01R-1436-07	Tumor	TCGA-CN-5356	Larynx	G2	Stage III	M0	N0	T3	Not Available	N0	T3	YES	Alive	1409	0	MALE	56
TCGA-CN-5358-01A-01R-1514-07	Tumor	TCGA-CN-5358	Floor of mouth	G2	Stage III	M0	N1	T2	Not Available	N0	T2	YES	Alive	261	1	MALE	60
TCGA-CN-5359-01A-01R-1436-07	Tumor	TCGA-CN-5359	Floor of mouth	G2	Stage IVA	M0	N1	T4a	M0	N2b	T4a	NO	Dead	377	1	MALE	59
TCGA-CN-5360-01A-01R-1436-07	Tumor	TCGA-CN-5360	Larynx	G2	Stage IVA	M0	N0	T4a	M0	N0	T4a	NO	Alive	2169	0	MALE	68
TCGA-CN-5361-01A-01R-1436-07	Tumor	TCGA-CN-5361	Larynx	G2	Not Available	Not Available	NX	TX	M0	N2a	T4a	NO	Alive	2120	1	MALE	80
TCGA-CN-5363-01A-01R-1436-07	Tumor	TCGA-CN-5363	Larynx	G3	Stage IVB	M0	N3	T4a	M0	N3	T4a	NO	Dead	253	1	MALE	48
TCGA-CN-5364-01A-01R-1436-07	Tumor	TCGA-CN-5364	Floor of mouth	G2	Stage IVA	M0	N2c	T4a	M0	N2c	T4a	NO	Dead	493	1	MALE	55
TCGA-CN-5365-01A-01R-1436-07	Tumor	TCGA-CN-5365	Tonsil	G2	Stage IVC	M1	N2	T1	Not Available	N3	T2	NO	Dead	351	1	MALE	38
TCGA-CN-5366-01A-01R-1436-07	Tumor	TCGA-CN-5366	Hypopharynx	G2	Stage IVA	M0	N2c	T4a	M0	N2c	T4a	NO	Dead	360	1	MALE	51
TCGA-CN-5367-01A-01R-1436-07	Tumor	TCGA-CN-5367	Oral Tongue	G2	Stage IVA	M0	N0	T4a	M0	N2b	T4a	NO	Dead	352	1	FEMALE	60
TCGA-CN-5369-01A-01R-1436-07	Tumor	TCGA-CN-5369	Hard Palate	G3	Stage IVA	M0	N1	T4a	M0	N0	T4a	NO	Dead	1	1	FEMALE	90
TCGA-CN-5370-01A-01R-2016-07	Tumor	TCGA-CN-5370	Oral Tongue	G3	Stage II	M0	N0	T2	M0	N1	T3	NO	Dead	259	1	MALE	78
TCGA-CN-5373-01A-01R-1436-07	Tumor	TCGA-CN-5373	Floor of mouth	G1	Stage II	M0	N0	T2	Not Available	N0	T1	YES	Alive	1584	0	FEMALE	55
TCGA-CN-5374-01A-01R-1436-07	Tumor	TCGA-CN-5374	Tonsil	G3	Stage IVA	M0	N2	T2	M0	N2	T2	NO	Alive	1732	1	FEMALE	56
TCGA-CN-6010-01A-11R-1686-07	Tumor	TCGA-CN-6010	Larynx	G2	Stage IVA	M0	N0	T4a	Not Available	N2c	T4a	YES	Alive	1523	0	MALE	53
TCGA-CN-6011-01A-11R-1686-07	Tumor	TCGA-CN-6011	Alveolar Ridge	G3	Stage IVA	M0	N0	T4a	Not Available	N0	T4a	YES	Alive	933	0	MALE	57
TCGA-CN-6012-01A-11R-1686-07	Tumor	TCGA-CN-6012	Larynx	G2	Stage III	M0	N1	T3	Not Available	N2c	T3	YES	Alive	1460	0	MALE	66
TCGA-CN-6013-01A-11R-1686-07	Tumor	TCGA-CN-6013	Alveolar Ridge	G3	Stage IVA	M0	N2b	T4a	Not Available	N2b	T4a	YES	Alive	727	1	MALE	56
TCGA-CN-6016-01A-11R-1686-07	Tumor	TCGA-CN-6016	Floor of mouth	G2	Stage IVA	M0	N1	T4a	Not Available	N1	T4a	YES	Alive	1443	0	MALE	64
TCGA-CN-6017-01A-11R-1686-07	Tumor	TCGA-CN-6017	Oral Tongue	G2	Stage III	M0	N1	T2	Not Available	N2b	T3	YES	Alive	853	1	MALE	55
TCGA-CN-6018-01A-11R-1686-07	Tumor	TCGA-CN-6018	Oral Cavity	G2	Stage IVA	M0	N2c	T4a	Not Available	N2b	T4a	YES	Alive	580	1	FEMALE	85
TCGA-CN-6019-01A-11R-1686-07	Tumor	TCGA-CN-6019	Oral Tongue	G2	Stage IVA	M0	N0	T4a	Not Available	N0	T4a	YES	Alive	1038	0	MALE	61
TCGA-CN-6020-01A-11R-1686-07	Tumor	TCGA-CN-6020	Oral Cavity	G2	Stage IVA	M0	N2c	T3	Not Available	N1	T2	YES	Alive	205	1	MALE	58
TCGA-CN-6021-01A-11R-1686-07	Tumor	TCGA-CN-6021	Larynx	G2	Stage III	M0	N0	T3	Not Available	NX	TX	YES	Dead	276	1	FEMALE	63
TCGA-CN-6022-01A-21R-1686-07	Tumor	TCGA-CN-6022	Larynx	G3	Stage IVA	M0	N1	T4a	M0	N1	T4a	YES	Alive	281	1	MALE	49
TCGA-CN-6023-01A-11R-1686-07	Tumor	TCGA-CN-6023	Larynx	GX	Stage IVA	M0	N0	T4a	M0	N2c	T3	YES	Alive	1584	0	MALE	73
TCGA-CN-6024-01A-11R-1686-07	Tumor	TCGA-CN-6024	Oral Tongue	G2	Stage IVA	M0	N2	T4a	M0	N2c	T4a	YES	Alive	337	1	MALE	66
TCGA-CN-6988-01A-11R-1915-07	Tumor	TCGA-CN-6988	Larynx	G3	Stage IVA	M0	N2b	T4a	Not Available	N2b	T4a	YES	Alive	318	0	MALE	47
TCGA-CN-6989-01A-11R-1915-07	Tumor	TCGA-CN-6989	Larynx	G2	Stage IVA	M0	N2b	T3	Not Available	N2c	T3	YES	Alive	980	1	MALE	64
TCGA-CN-6992-01A-11R-1915-07	Tumor	TCGA-CN-6992	Larynx	G2	Stage IVA	M0	N1	T4a	Not Available	N2b	T3	YES	Alive	1066	0	MALE	61
TCGA-CN-6994-01A-11R-1915-07	Tumor	TCGA-CN-6994	Oral Cavity	G2	Stage IVA	M0	N2b	T4a	Not Available	N0	T4a	YES	Alive	1183	0	MALE	67
TCGA-CN-6995-01A-31R-2016-07	Tumor	TCGA-CN-6995	Floor of mouth	G2	Stage IVA	M0	N1	T4a	Not Available	N0	T4a	YES	Dead	112	1	MALE	78
TCGA-CN-6996-01A-11R-1915-07	Tumor	TCGA-CN-6996	Oral Tongue	G2	Stage IVA	M0	N2b	T3	Not Available	N2b	T3	YES	Alive	530	1	FEMALE	58
TCGA-CN-6997-01A-11R-2016-07	Tumor	TCGA-CN-6997	Larynx	G3	Stage IVA	M0	N2	T4a	Not Available	N2c	T3	YES	Alive	988	1	MALE	66
TCGA-CN-6998-01A-23R-2016-07	Tumor	TCGA-CN-6998	Oral Tongue	G2	Stage IVA	M0	N1	T4a	Not Available	N2b	T3	YES	Alive	357	1	MALE	53
TCGA-CN-A497-01A-11R-A24H-07	Tumor	TCGA-CN-A497	Larynx	G2	Stage IVA	M0	N2c	T2	MX	N1	T1	YES	Alive	1065	0	MALE	63
TCGA-CN-A498-01A-11R-A24H-07	Tumor	TCGA-CN-A498	Base of tongue	G1	Stage II	M0	N0	T2	MX	N0	T3	YES	Alive	773	1	FEMALE	61
TCGA-CN-A499-01A-11R-A24H-07	Tumor	TCGA-CN-A499	Tonsil	G2	Stage I	M0	N0	T1	MX	N0	T2	YES	Alive	717	0	FEMALE	60
TCGA-CN-A49A-01A-11R-A24H-07	Tumor	TCGA-CN-A49A	Alveolar Ridge	G2	Stage IVA	M0	N0	T4a	MX	N0	T4b	YES	Alive	526	1	MALE	60
TCGA-CN-A49B-01A-31R-A24H-07	Tumor	TCGA-CN-A49B	Larynx	G3	Stage III	M0	N1	T3	MX	N1	T3	YES	Alive	904	0	MALE	71
TCGA-CN-A49C-01A-11R-A24H-07	Tumor	TCGA-CN-A49C	Tonsil	GX	Stage IVA	M0	N2b	T4a	MX	NX	TX	YES	Alive	645	0	MALE	67
TCGA-CN-A63T-01A-11R-A28V-07	Tumor	TCGA-CN-A63T	Larynx	G3	Stage IVA	M0	N2b	T3	MX	N2b	T3	NO	Alive	225	0	MALE	60
TCGA-CN-A63U-01A-11R-A30B-07	Tumor	TCGA-CN-A63U	Larynx	G3	Stage III	M0	N0	T3	MX	N2b	T3	NO	Alive	964	0	MALE	50
TCGA-CN-A63V-01A-11R-A466-07	Tumor	TCGA-CN-A63V	Buccal Mucosa	G2	Stage IVA	M0	N0	T4	MX	N0	T4a	NO	Alive	679	0	MALE	59
TCGA-CN-A63W-01A-11R-A30B-07	Tumor	TCGA-CN-A63W	Larynx	G2	Stage IVA	M0	N2c	T4a	MX	N2c	T4a	NO	Alive	377	1	FEMALE	48
TCGA-CN-A641-01A-11R-A30B-07	Tumor	TCGA-CN-A641	Larynx	G2	Stage IVA	M0	N2c	T4	MX	N2b	T4a	NO	Alive	367	0	MALE	47
TCGA-CN-A642-01A-12R-A30B-07	Tumor	TCGA-CN-A642	Floor of mouth	G3	Stage IVA	M0	N2c	T3	M0	N3	T4a	NO	Dead	82	1	MALE	57
TCGA-CN-A6UY-01A-12R-A34R-07	Tumor	TCGA-CN-A6UY	Base of tongue	G2	Stage IVA	M0	N2a	T3	MX	N2b	T3	YES	Alive	713	0	MALE	57
TCGA-CN-A6V3-01A-12R-A34R-07	Tumor	TCGA-CN-A6V3	Larynx	G3	Stage IVA	M0	N2b	T3	M0	N2b	T3	YES	Alive	742	0	MALE	61
TCGA-CN-A6V6-01A-12R-A34R-07	Tumor	TCGA-CN-A6V6	Base of tongue	GX	Stage IVA	M0	N2b	T2	MX	N2b	T2	YES	Alive	635	0	MALE	59
TCGA-CN-A6V7-01A-12R-A34R-07	Tumor	TCGA-CN-A6V7	Tonsil	GX	Stage IVA	M0	N2b	T2	MX	N2b	T2	YES	Alive	594	0	MALE	40
TCGA-CQ-5323-01A-01R-1686-07	Tumor	TCGA-CQ-5323	Alveolar Ridge	G2	Stage III	M0	N0	T3	Not Available	N0	T1	NO	Alive	1466	0	MALE	82
TCGA-CQ-5324-01A-01R-1686-07	Tumor	TCGA-CQ-5324	Floor of mouth	G2	Stage IVA	M0	N2a	T3	Not Available	N0	T3	NO	Alive	1593	0	MALE	59
TCGA-CQ-5325-01A-01R-1686-07	Tumor	TCGA-CQ-5325	Oral Tongue	G2	Stage I	M0	N0	T1	Not Available	N0	T1	NO	Dead	654	1	MALE	65
TCGA-CQ-5326-01A-01R-1873-07	Tumor	TCGA-CQ-5326	Alveolar Ridge	G3	Stage IVA	M0	N2b	T4a	Not Available	N2c	T4a	NO	Dead	89	1	MALE	67
TCGA-CQ-5327-01A-01R-1686-07	Tumor	TCGA-CQ-5327	Oral Tongue	G2	Stage IVA	M0	N2c	T3	Not Available	N2c	T3	NO	Alive	1660	0	FEMALE	61
TCGA-CQ-5329-01A-01R-1686-07	Tumor	TCGA-CQ-5329	Oral Tongue	G2	Stage III	M0	N1	T3	Not Available	N0	T2	NO	Alive	2143	0	FEMALE	46
TCGA-CQ-5330-01A-01R-1686-07	Tumor	TCGA-CQ-5330	Oral Tongue	G3	Stage III	M0	N1	T3	Not Available	N2b	T3	NO	Alive	1897	0	FEMALE	69
TCGA-CQ-5331-01A-02R-1873-07	Tumor	TCGA-CQ-5331	Hard Palate	G2	Stage IVA	M0	N0	T4a	Not Available	NX	T2	NO	Alive	1399	0	FEMALE	73
TCGA-CQ-5332-01A-01R-1686-07	Tumor	TCGA-CQ-5332	Floor of mouth	G2	Stage III	M0	N0	T3	Not Available	N0	T3	NO	Dead	317	1	MALE	87
TCGA-CQ-5333-01A-01R-2403-07	Tumor	TCGA-CQ-5333	Oral Tongue	G3	Stage I	M0	N0	T1	Not Available	N0	T2	NO	Dead	341	1	MALE	74
TCGA-CQ-5334-01A-01R-1686-07	Tumor	TCGA-CQ-5334	Buccal Mucosa	G2	Stage IVB	M0	N2b	T4b	Not Available	N2b	T3	NO	Dead	129	1	MALE	87
TCGA-CQ-6218-01A-11R-1915-07	Tumor	TCGA-CQ-6218	Floor of mouth	G2	Stage III	M0	N0	T3	Not Available	N2b	T3	NO	Alive	1253	0	FEMALE	52
TCGA-CQ-6219-01A-11R-1915-07	Tumor	TCGA-CQ-6219	Oral Tongue	G2	Stage IVA	M0	N2b	T3	Not Available	N2a	T3	NO	Dead	479	1	FEMALE	50
TCGA-CQ-6220-01A-11R-1915-07	Tumor	TCGA-CQ-6220	Buccal Mucosa	G2	Stage III	M0	N1	T2	Not Available	N0	T3	NO	Dead	985	1	MALE	69
TCGA-CQ-6221-01A-11R-2081-07	Tumor	TCGA-CQ-6221	Oral Tongue	G3	Stage II	M0	N0	T2	Not Available	NX	T2	NO	Alive	1000	0	MALE	79
TCGA-CQ-6222-01A-11R-1915-07	Tumor	TCGA-CQ-6222	Oral Tongue	G2	Stage IVA	M0	N2b	T3	Not Available	N2b	T2	NO	Alive	2016	0	MALE	63
TCGA-CQ-6223-01A-11R-1915-07	Tumor	TCGA-CQ-6223	Alveolar Ridge	G2	Stage IVA	M0	N0	T4a	Not Available	N0	T2	NO	Alive	1428	0	MALE	69
TCGA-CQ-6224-01A-11R-1915-07	Tumor	TCGA-CQ-6224	Oral Tongue	G3	Stage II	M0	N0	T2	Not Available	N2b	T2	NO	Alive	1721	0	MALE	52
TCGA-CQ-6225-01A-11R-1915-07	Tumor	TCGA-CQ-6225	Oral Tongue	G2	Stage II	M0	N0	T2	Not Available	N0	T3	NO	Dead	403	1	MALE	65
TCGA-CQ-6227-01A-11R-1915-07	Tumor	TCGA-CQ-6227	Oral Cavity	G2	Stage III	M0	N1	T3	Not Available	N2c	T3	NO	Dead	129	1	MALE	77
TCGA-CQ-6228-01A-11R-1915-07	Tumor	TCGA-CQ-6228	Floor of mouth	G2	Stage III	M0	N1	T2	Not Available	N2b	T1	NO	Dead	456	1	FEMALE	71
TCGA-CQ-6229-01A-11R-1915-07	Tumor	TCGA-CQ-6229	Oral Tongue	G2	Stage III	M0	N1	T2	Not Available	N0	T2	NO	Alive	1179	0	MALE	61
TCGA-CQ-7063-01A-11R-2403-07	Tumor	TCGA-CQ-7063	Hard Palate	G1	Not Available	Not Available	Not Available	Not Available	M0	NX	T1	NO	Alive	2133	0	FEMALE	59
TCGA-CQ-7065-01A-11R-2081-07	Tumor	TCGA-CQ-7065	Oral Tongue	G2	Stage II	M0	N0	T2	Not Available	N0	T2	NO	Alive	1628	0	MALE	40
TCGA-CQ-7068-01A-11R-2081-07	Tumor	TCGA-CQ-7068	Floor of mouth	G2	Stage II	M0	N0	T2	Not Available	N0	T2	NO	Alive	1309	0	FEMALE	80
TCGA-CQ-7069-01A-11R-2403-07	Tumor	TCGA-CQ-7069	Alveolar Ridge	G2	Stage II	M0	N0	T2	M0	N0	T2	NO	Alive	1274	0	FEMALE	77
TCGA-CQ-7071-01A-12R-A30B-07	Tumor	TCGA-CQ-7071	Oral Cavity	G2	Stage IVA	M0	N1	T4a	M0	N1	T2	NO	Alive	1311	0	FEMALE	76
TCGA-CQ-7072-01A-21R-A30B-07	Tumor	TCGA-CQ-7072	Floor of mouth	G3	Stage IVA	M0	N0	T4a	M0	N0	T2	NO	Alive	2359	0	MALE	51
TCGA-CQ-A4C6-01A-11R-A24Z-07	Tumor	TCGA-CQ-A4C6	Buccal Mucosa	G2	Stage II	M0	N0	T2	M0	N0	T2	NO	Alive	1353	0	MALE	63
TCGA-CQ-A4C7-01A-11R-A24Z-07	Tumor	TCGA-CQ-A4C7	Floor of mouth	G3	Stage II	M0	N0	T2	M0	N1	T3	NO	Dead	353	1	MALE	88
TCGA-CQ-A4C9-01A-11R-A24Z-07	Tumor	TCGA-CQ-A4C9	Floor of mouth	G2	Not Available	MX	NX	TX	M0	N1	T2	NO	Alive	707	0	MALE	56
TCGA-CQ-A4CA-01A-11R-A24Z-07	Tumor	TCGA-CQ-A4CA	Oral Tongue	G2	Stage II	M0	N0	T2	M0	N0	T2	NO	Alive			MALE	Not Available
TCGA-CQ-A4CB-01A-11R-A24Z-07	Tumor	TCGA-CQ-A4CB	Floor of mouth	G2	Stage II	M0	N0	T2	M0	N1	T1	NO	Alive	893	0	MALE	59
TCGA-CQ-A4CD-01A-21R-A24Z-07	Tumor	TCGA-CQ-A4CD	Oral Cavity	G3	Stage IVB	M0	N0	T4b	M0	N0	T4a	NO	Alive	1022	0	MALE	69
TCGA-CQ-A4CE-01A-11R-A266-07	Tumor	TCGA-CQ-A4CE	Oral Tongue	G2	Stage II	M0	N0	T2	M0	N0	T2	NO	Alive	897	0	FEMALE	76
TCGA-CQ-A4CG-01A-11R-A266-07	Tumor	TCGA-CQ-A4CG	Buccal Mucosa	G2	Stage II	M0	N0	T2	M0	N0	T3	NO	Alive	430	1	FEMALE	78
TCGA-CQ-A4CH-01A-11R-A266-07	Tumor	TCGA-CQ-A4CH	Oral Tongue	G2	Stage IVA	M0	N2c	T4a	M0	N0	T2	NO	Alive	379	1	MALE	58
TCGA-CQ-A4CI-01A-11R-A266-07	Tumor	TCGA-CQ-A4CI	Buccal Mucosa	G3	Not Available	MX	NX	TX	M0	N1	T2	NO	Alive	950	0	MALE	73
TCGA-CR-5243-01A-01R-1514-07	Tumor	TCGA-CR-5243	Tonsil	G3	Stage IVA	M0	N2b	T3	Not Available	NX	TX	NO	Alive	2562	0	MALE	51
TCGA-CR-5247-01A-01R-2016-07	Tumor	TCGA-CR-5247	Tonsil	G2	Stage III	M0	N1	T3	Not Available	NX	TX	NO	Alive	358	0	MALE	48
TCGA-CR-5248-01A-01R-2016-07	Tumor	TCGA-CR-5248	Tonsil	G3	Stage IVA	M0	N2c	T4a	Not Available	NX	TX	NO	Alive	1663	0	MALE	53
TCGA-CR-5249-01A-01R-1514-07	Tumor	TCGA-CR-5249	Tonsil	GX	Stage II	M0	N0	T2	M0	N0	T2	NO	Alive	1152	0	FEMALE	35
TCGA-CR-5250-01A-01R-1514-07	Tumor	TCGA-CR-5250	Base of tongue	G3	Stage II	M0	N0	T2	Not Available	NX	TX	NO	Alive	799	0	MALE	71
TCGA-CR-6467-01A-11R-1873-07	Tumor	TCGA-CR-6467	Tonsil	G3	Stage IVA	M0	N2b	T2	M0	N1	T2	NO	Alive	1777	0	MALE	59
TCGA-CR-6470-01A-11R-1873-07	Tumor	TCGA-CR-6470	Tonsil	G2	Stage IVA	M0	N2c	T1	M0	N0	T2	NO	Alive	1521	0	MALE	38
TCGA-CR-6471-01A-11R-1873-07	Tumor	TCGA-CR-6471	Oral Cavity	G2	Stage IVA	M0	N0	T4a	M0	N1	T4a	NO	Dead	1202	1	MALE	58
TCGA-CR-6472-01A-11R-1873-07	Tumor	TCGA-CR-6472	Base of tongue	G3	Stage IVB	M0	N3	T2	Not Available	Not Available	Not Available	NO	Alive	1050	0	MALE	59
TCGA-CR-6473-01A-11R-1873-07	Tumor	TCGA-CR-6473	Hypopharynx	G3	Stage IVA	M0	N2b	T3	Not Available	Not Available	Not Available	NO	Alive	1125	0	MALE	68
TCGA-CR-6474-01A-11R-1873-07	Tumor	TCGA-CR-6474	Larynx	G2	Stage IVA	M0	N2a	T3	M0	N2b	T2	NO	Dead	564	1	MALE	51
TCGA-CR-6477-01A-11R-1873-07	Tumor	TCGA-CR-6477	Base of tongue	G2	Stage IVA	M0	N2b	T3	Not Available	Not Available	Not Available	NO	Alive	514	0	FEMALE	56
TCGA-CR-6478-01A-11R-1873-07	Tumor	TCGA-CR-6478	Tonsil	G3	Stage IVA	M0	N2c	T3	Not Available	Not Available	Not Available	NO	Dead	183	1	FEMALE	66
TCGA-CR-6480-01A-11R-1873-07	Tumor	TCGA-CR-6480	Tonsil	G2	Stage IVA	M0	N2a	T2	Not Available	Not Available	Not Available	NO	Alive	362	0	MALE	53
TCGA-CR-6481-01A-11R-1873-07	Tumor	TCGA-CR-6481	Tonsil	G2	Stage IVA	M0	N2a	T2	Not Available	Not Available	Not Available	NO	Alive	311	0	MALE	47
TCGA-CR-6482-01A-11R-1873-07	Tumor	TCGA-CR-6482	Tonsil	G3	Stage IVA	M0	N2b	T2	Not Available	Not Available	Not Available	NO	Alive	345	0	MALE	62
TCGA-CR-6484-01A-11R-1873-07	Tumor	TCGA-CR-6484	Oral Cavity	G2	Stage IVA	M0	N0	T4a	M0	N2	T4a	NO	Alive	354	0	FEMALE	67
TCGA-CR-6487-01A-11R-1873-07	Tumor	TCGA-CR-6487	Tonsil	G3	Stage II	M0	N0	T2	M0	N0	T1	NO	Alive	234	0	MALE	50
TCGA-CR-6488-01A-12R-2081-07	Tumor	TCGA-CR-6488	Oral Tongue	G2	Stage II	M0	N0	T2	Not Available	N0	T2	NO	Alive	379	0	FEMALE	68
TCGA-CR-6491-01A-11R-1873-07	Tumor	TCGA-CR-6491	Floor of mouth	G2	Stage IVA	M0	NX	T4a	M0	N2b	T4a	NO	Alive	693	0	MALE	60
TCGA-CR-6492-01A-12R-2081-07	Tumor	TCGA-CR-6492	Hard Palate	G3	Stage IVA	M0	N1	T4a	M0	N1	T2	NO	Alive	479	0	MALE	78
TCGA-CR-6493-01A-11R-1873-07	Tumor	TCGA-CR-6493	Oral Tongue	G2	Stage IVA	M0	N2b	T3	Not Available	N2b	T3	NO	Dead	282	1	MALE	69
TCGA-CR-7364-01A-11R-2016-07	Tumor	TCGA-CR-7364	Larynx	G2	Stage III	M0	N0	T3	M0	N0	T3	NO	Alive	1435	0	MALE	66
TCGA-CR-7365-01A-11R-2016-07	Tumor	TCGA-CR-7365	Oral Cavity	G2	Stage IVA	M0	N2b	T4a	M0	N0	T4a	NO	Alive	1191	0	MALE	60
TCGA-CR-7367-01A-11R-2016-07	Tumor	TCGA-CR-7367	Oral Cavity	G1	Stage IVB	M0	N3	T4a	M0	N1	T4a	NO	Alive	1440	0	MALE	52
TCGA-CR-7368-01A-11R-2132-07	Tumor	TCGA-CR-7368	Oral Cavity	G2	Stage IVA	M0	N0	T4a	M0	N1	T4a	NO	Alive	1245	0	MALE	54
TCGA-CR-7369-01A-11R-2132-07	Tumor	TCGA-CR-7369	Oral Cavity	G2	Stage IVA	M0	N0	T4a	M0	N2b	T4a	NO	Dead	1090	1	MALE	59
TCGA-CR-7370-01A-11R-2132-07	Tumor	TCGA-CR-7370	Larynx	G2	Stage II	M0	N0	T2	Not Available	NX	TX	NO	Alive	105	0	FEMALE	72
TCGA-CR-7371-01A-11R-2016-07	Tumor	TCGA-CR-7371	Larynx	G2	Stage III	M0	N0	T3	M0	N1	T3	NO	Dead	94	1	FEMALE	45
TCGA-CR-7372-01A-11R-2016-07	Tumor	TCGA-CR-7372	Oral Tongue	G1	Stage II	M0	N0	T2	M0	N0	T1	NO	Alive	759	0	MALE	45
TCGA-CR-7373-01A-11R-2016-07	Tumor	TCGA-CR-7373	Oral Cavity	G2	Stage IVA	M0	N2b	T4a	M0	N1	T4a	NO	Alive	889	0	MALE	66
TCGA-CR-7374-01A-11R-2016-07	Tumor	TCGA-CR-7374	Larynx	G2	Stage II	M0	N0	T2	Not Available	NX	TX	NO	Alive	30	0	FEMALE	67
TCGA-CR-7376-01A-11R-2132-07	Tumor	TCGA-CR-7376	Oral Cavity	G2	Stage II	M0	N0	T2	M0	N1	T2	NO	Alive	972	0	MALE	83
TCGA-CR-7377-01A-11R-2016-07	Tumor	TCGA-CR-7377	Oral Cavity	G3	Stage IVA	M0	N1	T4a	M0	N2c	T4a	NO	Dead	279	1	MALE	58
TCGA-CR-7379-01A-11R-2016-07	Tumor	TCGA-CR-7379	Oral Cavity	G2	Stage IVA	M0	N2b	T4a	M0	N2b	T4a	NO	Alive	1036	0	FEMALE	78
TCGA-CR-7380-01A-11R-2016-07	Tumor	TCGA-CR-7380	Oral Cavity	G2	Stage III	M0	N0	T3	Not Available	N0	T4b	NO	Dead	606	1	MALE	58
TCGA-CR-7382-01A-11R-2132-07	Tumor	TCGA-CR-7382	Oral Tongue	G2	Stage IVA	M0	N2c	T2	M0	N2c	T2	NO	Alive	796	0	MALE	49
TCGA-CR-7383-01A-11R-2132-07	Tumor	TCGA-CR-7383	Tonsil	G2	Stage I	M0	N0	T1	M0	N0	T1	NO	Dead	521	1	FEMALE	79
TCGA-CR-7385-01A-11R-2016-07	Tumor	TCGA-CR-7385	Tonsil	G2	Stage IVA	M0	N2b	T2	M0	NX	T1	NO	Alive	997	0	MALE	42
TCGA-CR-7386-01A-11R-2016-07	Tumor	TCGA-CR-7386	Oral Cavity	G1	Stage IVA	M0	N1	T4a	M0	N2c	T4a	NO	Alive	1430	0	MALE	69
TCGA-CR-7388-01A-11R-2016-07	Tumor	TCGA-CR-7388	Larynx	G2	Stage IVA	M0	N2	T2	Not Available	NX	TX	NO	Dead	823	1	FEMALE	70
TCGA-CR-7389-01A-11R-2016-07	Tumor	TCGA-CR-7389	Larynx	G2	Stage III	M0	N1	T2	Not Available	NX	TX	NO	Alive	392	0	MALE	55
TCGA-CR-7390-01A-11R-2016-07	Tumor	TCGA-CR-7390	Oral Tongue	G2	Stage III	M0	N0	T3	M0	N0	T4a	NO	Alive	1508	0	MALE	67
TCGA-CR-7391-01A-11R-2016-07	Tumor	TCGA-CR-7391	Oral Tongue	G1	Stage I	M0	N0	T1	M0	N0	T1	NO	Alive	913	0	FEMALE	36
TCGA-CR-7392-01A-11R-2016-07	Tumor	TCGA-CR-7392	Oral Tongue	G1	Stage IVA	M0	N2b	T3	M0	N2b	T3	NO	Alive	1425	0	FEMALE	67
TCGA-CR-7393-01A-11R-2016-07	Tumor	TCGA-CR-7393	Oral Tongue	G2	Stage I	M0	N0	T1	M0	N1	T1	NO	Alive	993	0	MALE	26
TCGA-CR-7394-01A-11R-2016-07	Tumor	TCGA-CR-7394	Oral Tongue	G2	Stage IVA	M0	N2c	T3	M0	N0	T4a	NO	Alive	1346	0	MALE	70
TCGA-CR-7395-01A-11R-2016-07	Tumor	TCGA-CR-7395	Oral Cavity	G2	Stage II	M0	N0	T2	M0	N0	T2	NO	Alive	930	0	FEMALE	80
TCGA-CR-7397-01A-11R-2016-07	Tumor	TCGA-CR-7397	Oral Tongue	G2	Stage IVA	M0	N2b	T3	M0	N2b	T3	NO	Alive	754	0	MALE	44
TCGA-CR-7398-01A-11R-2016-07	Tumor	TCGA-CR-7398	Larynx	G2	Stage II	M0	N0	T2	Not Available	N0	T2	NO	Alive	156	0	FEMALE	53
TCGA-CR-7399-01A-11R-2016-07	Tumor	TCGA-CR-7399	Larynx	G3	Stage IVA	M0	N2c	T4a	M0	N2c	T3	NO	Alive	181	0	FEMALE	60
TCGA-CR-7401-01A-11R-2016-07	Tumor	TCGA-CR-7401	Oral Tongue	G2	Stage I	M0	N0	T1	M0	N0	T1	NO	Alive	1077	0	MALE	64
TCGA-CR-7402-01A-11R-2016-07	Tumor	TCGA-CR-7402	Larynx	G2	Stage III	M0	N0	T3	Not Available	NX	TX	NO	Alive	911	0	MALE	68
TCGA-CR-7404-01A-11R-2132-07	Tumor	TCGA-CR-7404	Tonsil	G2	Stage IVA	M0	N2b	T3	Not Available	NX	TX	NO	Alive	1472	0	MALE	53
TCGA-CV-5430-01A-02R-1686-07	Tumor	TCGA-CV-5430	Larynx	G3	Stage IVA	M0	N2b	T4a	Not Available	N2a	T4a	NO	Alive	4241	0	MALE	61
TCGA-CV-5431-01A-01R-1514-07	Tumor	TCGA-CV-5431	Larynx	G3	Stage IVA	M0	N2	T3	Not Available	N2c	T3	NO	Dead	522	1	MALE	73
TCGA-CV-5432-01A-02R-1686-07	Tumor	TCGA-CV-5432	Larynx	G3	Stage III	M0	N0	T3	Not Available	N0	T3	NO	Alive	3930	0	MALE	68
TCGA-CV-5434-01A-01R-1686-07	Tumor	TCGA-CV-5434	Larynx	G2	Stage IVA	M0	N1	T4a	Not Available	N2b	T4a	NO	Dead	3314	1	MALE	60
TCGA-CV-5435-01A-01R-1686-07	Tumor	TCGA-CV-5435	Larynx	G3	Stage IVA	M0	N0	T4a	Not Available	N2b	T4a	NO	Dead	2319	1	MALE	57
TCGA-CV-5436-01A-01R-1514-07	Tumor	TCGA-CV-5436	Floor of mouth	G2	Stage IVA	M0	N2b	T3	Not Available	N2b	T3	NO	Dead	584	1	MALE	65
TCGA-CV-5439-01A-01R-1686-07	Tumor	TCGA-CV-5439	Base of tongue	G2	Stage II	M0	N0	T2	Not Available	N2b	T3	NO	Dead	546	1	MALE	62
TCGA-CV-5440-01A-01R-1514-07	Tumor	TCGA-CV-5440	Larynx	G3	Stage IVA	M0	N2b	T4a	Not Available	N2b	T4a	NO	Alive	3270	0	MALE	52
TCGA-CV-5441-01A-01R-1514-07	Tumor	TCGA-CV-5441	Larynx	G3	Stage IVA	M0	N1	T4a	Not Available	N2b	T4a	NO	Alive	2886	0	MALE	58
TCGA-CV-5442-01A-01R-1514-07	Tumor	TCGA-CV-5442	Hard Palate	G3	Stage IVA	M0	N2b	T4a	Not Available	N2b	T4a	NO	Alive	2327	0	FEMALE	76
TCGA-CV-5443-01A-01R-1514-07	Tumor	TCGA-CV-5443	Larynx	G3	Stage III	M0	N1	T3	Not Available	N0	T3	NO	Alive	2784	0	MALE	63
TCGA-CV-5444-01A-02R-1514-07	Tumor	TCGA-CV-5444	Larynx	G3	Stage IVA	M0	N0	T4a	Not Available	N1	T4a	NO	Alive	2437	0	MALE	64
TCGA-CV-5966-01A-11R-1686-07	Tumor	TCGA-CV-5966	Oral Cavity	G3	Stage IVA	M0	N1	T4a	Not Available	N1	T4a	NO	Dead	545	1	FEMALE	63
TCGA-CV-5970-01A-11R-1686-07	Tumor	TCGA-CV-5970	Oral Tongue	G2	Stage IVA	M0	N2b	T4a	Not Available	N2b	T4a	NO	Dead	406	1	MALE	59
TCGA-CV-5971-01A-11R-1686-07	Tumor	TCGA-CV-5971	Oral Tongue	G2	Stage IVA	M0	N2b	T2	Not Available	N2a	T4a	NO	Alive	701	0	MALE	60
TCGA-CV-5973-01A-11R-1686-07	Tumor	TCGA-CV-5973	Oral Tongue	G3	Stage III	M0	N0	T3	Not Available	N1	T3	NO	Alive	2641	0	FEMALE	62
TCGA-CV-5976-01A-11R-1686-07	Tumor	TCGA-CV-5976	Oral Tongue	G2	Stage III	M0	N1	T3	Not Available	N2b	T4a	NO	Alive	1478	0	MALE	50
TCGA-CV-5977-01A-11R-1686-07	Tumor	TCGA-CV-5977	Oral Tongue	G2	Stage III	M0	N1	T3	Not Available	N2b	T3	NO	Alive	1840	0	MALE	66
TCGA-CV-5978-01A-11R-1686-07	Tumor	TCGA-CV-5978	Larynx	G2	Stage IVB	M0	N3	T4a	Not Available	N3	T4a	NO	Dead	215	1	FEMALE	53
TCGA-CV-5979-01A-11R-1686-07	Tumor	TCGA-CV-5979	Oral Tongue	G2	Stage III	M0	N1	T3	Not Available	N2b	T2	NO	Alive	1315	0	MALE	26
TCGA-CV-6003-01A-11R-1686-07	Tumor	TCGA-CV-6003	Oral Tongue	G2	Stage II	M0	N0	T2	Not Available	N1	T2	NO	Alive	1665	0	FEMALE	50
TCGA-CV-6433-01A-11R-1686-07	Tumor	TCGA-CV-6433	Oral Tongue	G3	Stage II	M0	N0	T2	Not Available	N0	T2	NO	Alive	641	0	MALE	57
TCGA-CV-6436-01A-11R-1686-07	Tumor	TCGA-CV-6436	Oral Tongue	G1	Stage III	M0	N0	T3	Not Available	N0	T4a	NO	Alive	1899	0	MALE	62
TCGA-CV-6441-01A-11R-1686-07	Tumor	TCGA-CV-6441	Oral Tongue	G3	Stage III	M0	N0	T3	Not Available	N0	T3	NO	Dead	292	1	MALE	60
TCGA-CV-6933-01A-11R-1915-07	Tumor	TCGA-CV-6933	Oral Tongue	G2	Stage IVA	M0	N0	T4a	Not Available	N1	T3	NO	Dead	2741	1	MALE	53
TCGA-CV-6933-11A-01R-1915-07	Normal	TCGA-CV-6933	Oral Tongue	G2	Stage IVA	M0	N0	T4a	Not Available	N1	T3	NO	Dead	2741	1	MALE	53
TCGA-CV-6934-01A-11R-1915-07	Tumor	TCGA-CV-6934	Oral Tongue	G2	Stage IVA	M0	N2b	T3	Not Available	N2b	T3	NO	Dead	65	1	FEMALE	66
TCGA-CV-6934-11A-01R-1915-07	Normal	TCGA-CV-6934	Oral Tongue	G2	Stage IVA	M0	N2b	T3	Not Available	N2b	T3	NO	Dead	65	1	FEMALE	66
TCGA-CV-6935-01A-11R-1915-07	Tumor	TCGA-CV-6935	Larynx	G3	Stage III	M0	N0	T3	Not Available	N2c	T3	NO	Dead	295	1	MALE	67
TCGA-CV-6935-11A-01R-1915-07	Normal	TCGA-CV-6935	Larynx	G3	Stage III	M0	N0	T3	Not Available	N2c	T3	NO	Dead	295	1	MALE	67
TCGA-CV-6936-01A-11R-1915-07	Tumor	TCGA-CV-6936	Floor of mouth	G2	Stage IVA	M0	N2b	T4a	Not Available	N2c	T4a	NO	Dead	166	1	MALE	68
TCGA-CV-6936-11A-01R-1915-07	Normal	TCGA-CV-6936	Floor of mouth	G2	Stage IVA	M0	N2b	T4a	Not Available	N2c	T4a	NO	Dead	166	1	MALE	68
TCGA-CV-6937-01A-11R-2016-07	Tumor	TCGA-CV-6937	Oral Cavity	G2	Stage II	M0	N0	T2	Not Available	N0	T2	NO	Dead	624	1	MALE	71
TCGA-CV-6938-01A-11R-1915-07	Tumor	TCGA-CV-6938	Oral Cavity	G1	Stage II	M0	N0	T2	Not Available	NX	T2	NO	Dead	144	1	MALE	87
TCGA-CV-6938-11A-01R-1915-07	Normal	TCGA-CV-6938	Oral Cavity	G1	Stage II	M0	N0	T2	Not Available	NX	T2	NO	Dead	144	1	MALE	87
TCGA-CV-6939-01A-11R-1915-07	Tumor	TCGA-CV-6939	Oral Tongue	G3	Stage IVA	M0	N1	T4a	Not Available	N2b	T4a	NO	Dead	666	1	MALE	60
TCGA-CV-6939-11A-01R-1915-07	Normal	TCGA-CV-6939	Oral Tongue	G3	Stage IVA	M0	N1	T4a	Not Available	N2b	T4a	NO	Dead	666	1	MALE	60
TCGA-CV-6940-01A-11R-1915-07	Tumor	TCGA-CV-6940	Buccal Mucosa	G2	Stage I	M0	N0	T1	Not Available	N1	T2	NO	Dead	804	1	FEMALE	80
TCGA-CV-6941-01A-11R-1915-07	Tumor	TCGA-CV-6941	Oral Tongue	G2	Stage III	M0	N0	T3	Not Available	N0	T3	NO	Dead	342	1	MALE	51
TCGA-CV-6942-01A-21R-2016-07	Tumor	TCGA-CV-6942	Oral Cavity	G3	Stage II	M0	N0	T2	Not Available	NX	T2	NO	Alive	4282	0	FEMALE	73
TCGA-CV-6943-01A-11R-1915-07	Tumor	TCGA-CV-6943	Base of tongue	G2	Stage III	M0	N0	T3	Not Available	NX	T3	NO	Dead	602	1	MALE	74
TCGA-CV-6943-11A-01R-1915-07	Normal	TCGA-CV-6943	Base of tongue	G2	Stage III	M0	N0	T3	Not Available	NX	T3	NO	Dead	602	1	MALE	74
TCGA-CV-6945-01A-11R-1915-07	Tumor	TCGA-CV-6945	Oral Tongue	G2	Stage IVA	M0	N2b	T4a	Not Available	N2	T4a	NO	Dead	366	1	MALE	41
TCGA-CV-6948-01A-11R-1915-07	Tumor	TCGA-CV-6948	Floor of mouth	G2	Stage IVA	M0	N0	T4a	Not Available	N3	T4a	NO	Dead	1289	1	FEMALE	79
TCGA-CV-6950-01A-11R-1915-07	Tumor	TCGA-CV-6950	Base of tongue	G2	Stage IVA	M0	N2c	T3	Not Available	N2c	T3	NO	Dead	459	1	MALE	64
TCGA-CV-6951-01A-11R-1915-07	Tumor	TCGA-CV-6951	Oral Tongue	G2	Stage IVA	M0	N2c	T4a	Not Available	N2c	T4a	NO	Dead	915	1	MALE	57
TCGA-CV-6952-01A-11R-1915-07	Tumor	TCGA-CV-6952	Oral Tongue	G1	Stage III	M0	N0	T3	Not Available	N2b	T3	NO	Dead	185	1	FEMALE	65
TCGA-CV-6953-01A-11R-1915-07	Tumor	TCGA-CV-6953	Floor of mouth	G1	Stage III	M0	N0	T3	Not Available	N0	T3	NO	Dead	1641	1	FEMALE	80
TCGA-CV-6954-01A-11R-1915-07	Tumor	TCGA-CV-6954	Oral Tongue	G2	Stage IVA	M0	N1	T4a	Not Available	NX	T4a	NO	Dead	2002	1	MALE	59
TCGA-CV-6955-01A-11R-2016-07	Tumor	TCGA-CV-6955	Oral Cavity	G3	Stage II	M0	N0	T2	Not Available	NX	T2	NO	Dead	334	1	FEMALE	74
TCGA-CV-6955-11A-01R-2016-07	Normal	TCGA-CV-6955	Oral Cavity	G3	Stage II	M0	N0	T2	Not Available	NX	T2	NO	Dead	334	1	FEMALE	74
TCGA-CV-6956-01A-21R-2016-07	Tumor	TCGA-CV-6956	Oral Tongue	G2	Stage IVA	M0	N2c	T4a	Not Available	N1	T3	NO	Dead	217	1	MALE	67
TCGA-CV-6956-11A-01R-2016-07	Normal	TCGA-CV-6956	Oral Tongue	G2	Stage IVA	M0	N2c	T4a	Not Available	N1	T3	NO	Dead	217	1	MALE	67
TCGA-CV-6959-01A-11R-1915-07	Tumor	TCGA-CV-6959	Oral Tongue	G2	Stage III	M0	N1	T3	Not Available	N0	T3	NO	Dead	256	1	MALE	48
TCGA-CV-6959-11A-01R-1915-07	Normal	TCGA-CV-6959	Oral Tongue	G2	Stage III	M0	N1	T3	Not Available	N0	T3	NO	Dead	256	1	MALE	48
TCGA-CV-6960-01A-41R-2016-07	Tumor	TCGA-CV-6960	Oral Cavity	G3	Stage III	M0	N0	T3	Not Available	N0	T3	NO	Dead	862	1	MALE	49
TCGA-CV-6960-11A-01R-2016-07	Normal	TCGA-CV-6960	Oral Cavity	G3	Stage III	M0	N0	T3	Not Available	N0	T3	NO	Dead	862	1	MALE	49
TCGA-CV-6961-01A-21R-1915-07	Tumor	TCGA-CV-6961	Oral Tongue	G3	Stage II	M0	N0	T2	Not Available	N0	T2	NO	Dead	76	1	MALE	61
TCGA-CV-6961-11A-01R-1915-07	Normal	TCGA-CV-6961	Oral Tongue	G3	Stage II	M0	N0	T2	Not Available	N0	T2	NO	Dead	76	1	MALE	61
TCGA-CV-6962-01A-11R-1915-07	Tumor	TCGA-CV-6962	Larynx	G2	Stage III	M0	N0	T3	Not Available	NX	T4a	NO	Dead	126	1	MALE	65
TCGA-CV-6962-11A-01R-1915-07	Normal	TCGA-CV-6962	Larynx	G2	Stage III	M0	N0	T3	Not Available	NX	T4a	NO	Dead	126	1	MALE	65
TCGA-CV-7089-01A-11R-2016-07	Tumor	TCGA-CV-7089	Larynx	G2	Stage IVA	M0	N2	T4a	Not Available	N2c	T4a	NO	Dead	1972	1	MALE	74
TCGA-CV-7090-01A-11R-2016-07	Tumor	TCGA-CV-7090	Oral Cavity	G2	Stage II	M0	N0	T2	Not Available	NX	T2	NO	Alive	5252	0	MALE	39
TCGA-CV-7091-01A-11R-2016-07	Tumor	TCGA-CV-7091	Oral Cavity	G3	Stage I	M0	N0	T1	Not Available	N0	T1	NO	Alive	3381	0	MALE	54
TCGA-CV-7091-11A-01R-2016-07	Normal	TCGA-CV-7091	Oral Cavity	G3	Stage I	M0	N0	T1	Not Available	N0	T1	NO	Alive	3381	0	MALE	54
TCGA-CV-7095-01A-21R-2016-07	Tumor	TCGA-CV-7095	Oral Cavity	G2	Stage IVA	M0	N2a	T1	Not Available	NX	T2	NO	Dead	572	1	FEMALE	87
TCGA-CV-7097-01A-11R-2016-07	Tumor	TCGA-CV-7097	Oral Cavity	G3	Stage III	M0	N0	T3	Not Available	NX	T2	NO	Dead	385	1	MALE	53
TCGA-CV-7097-11A-01R-2016-07	Normal	TCGA-CV-7097	Oral Cavity	G3	Stage III	M0	N0	T3	Not Available	NX	T2	NO	Dead	385	1	MALE	53
TCGA-CV-7099-01A-41R-2016-07	Tumor	TCGA-CV-7099	Oral Cavity	G2	Stage II	M0	N0	T2	Not Available	NX	T2	NO	Dead	243	1	FEMALE	85
TCGA-CV-7100-01A-11R-2016-07	Tumor	TCGA-CV-7100	Oral Cavity	G3	Stage II	M0	N0	T2	Not Available	N1	T2	NO	Dead	274	1	MALE	66
TCGA-CV-7101-01A-11R-2016-07	Tumor	TCGA-CV-7101	Larynx	G2	Stage II	M0	N0	T2	Not Available	NX	T2	NO	Dead	160	1	MALE	80
TCGA-CV-7101-11A-01R-2016-07	Normal	TCGA-CV-7101	Larynx	G2	Stage II	M0	N0	T2	Not Available	NX	T2	NO	Dead	160	1	MALE	80
TCGA-CV-7102-01A-11R-2016-07	Tumor	TCGA-CV-7102	Floor of mouth	G3	Stage III	M0	N1	T3	Not Available	N2	T3	NO	Dead	56	1	FEMALE	76
TCGA-CV-7103-01A-21R-2016-07	Tumor	TCGA-CV-7103	Oral Tongue	G2	Stage II	M0	N0	T2	Not Available	N2b	T2	NO	Dead	1591	1	MALE	49
TCGA-CV-7103-11A-01R-2016-07	Normal	TCGA-CV-7103	Oral Tongue	G2	Stage II	M0	N0	T2	Not Available	N2b	T2	NO	Dead	1591	1	MALE	49
TCGA-CV-7104-01A-11R-2016-07	Tumor	TCGA-CV-7104	Oral Tongue	G2	Stage IVA	M0	N2	T2	Not Available	N2b	T2	NO	Dead	393	1	FEMALE	61
TCGA-CV-7177-01A-11R-2016-07	Tumor	TCGA-CV-7177	Larynx	G2	Stage I	M0	N0	T1	Not Available	NX	T2	NO	Dead	663	1	FEMALE	82
TCGA-CV-7177-11A-01R-2016-07	Normal	TCGA-CV-7177	Larynx	G2	Stage I	M0	N0	T1	Not Available	NX	T2	NO	Dead	663	1	FEMALE	82
TCGA-CV-7178-01A-21R-2016-07	Tumor	TCGA-CV-7178	Oral Cavity	G3	Stage IVA	M0	N1	T4a	Not Available	N2	T4a	NO	Dead	2166	1	FEMALE	64
TCGA-CV-7178-11A-01R-2016-07	Normal	TCGA-CV-7178	Oral Cavity	G3	Stage IVA	M0	N1	T4a	Not Available	N2	T4a	NO	Dead	2166	1	FEMALE	64
TCGA-CV-7180-01A-11R-2016-07	Tumor	TCGA-CV-7180	Oral Tongue	G2	Stage II	M0	N0	T2	Not Available	NX	T2	NO	Dead	327	1	MALE	34
TCGA-CV-7183-01A-11R-2016-07	Tumor	TCGA-CV-7183	Oral Cavity	G1	Stage II	M0	N0	T2	Not Available	N0	T2	NO	Alive	3981	0	MALE	53
TCGA-CV-7183-11A-01R-2016-07	Normal	TCGA-CV-7183	Oral Cavity	G1	Stage II	M0	N0	T2	Not Available	N0	T2	NO	Alive	3981	0	MALE	53
TCGA-CV-7235-01A-11R-2016-07	Tumor	TCGA-CV-7235	Floor of mouth	G3	Stage III	M0	N0	T3	Not Available	N0	T2	NO	Alive	2347	0	MALE	67
TCGA-CV-7235-11A-01R-2016-07	Normal	TCGA-CV-7235	Floor of mouth	G3	Stage III	M0	N0	T3	Not Available	N0	T2	NO	Alive	2347	0	MALE	67
TCGA-CV-7236-01A-11R-2016-07	Tumor	TCGA-CV-7236	Oral Tongue	G3	Stage IVA	M0	N2c	T2	Not Available	N2c	T3	NO	Dead	144	1	FEMALE	77
TCGA-CV-7238-01A-11R-2016-07	Tumor	TCGA-CV-7238	Oral Tongue	G2	Stage II	M0	N0	T2	Not Available	N0	T2	NO	Alive	2727	0	FEMALE	69
TCGA-CV-7238-11A-01R-2016-07	Normal	TCGA-CV-7238	Oral Tongue	G2	Stage II	M0	N0	T2	Not Available	N0	T2	NO	Alive	2727	0	FEMALE	69
TCGA-CV-7242-01A-11R-2016-07	Tumor	TCGA-CV-7242	Larynx	G2	Stage III	M0	N0	T3	Not Available	N0	T2	NO	Alive	1095	0	FEMALE	60
TCGA-CV-7242-11A-01R-2016-07	Normal	TCGA-CV-7242	Larynx	G2	Stage III	M0	N0	T3	Not Available	N0	T2	NO	Alive	1095	0	FEMALE	60
TCGA-CV-7245-01A-11R-2016-07	Tumor	TCGA-CV-7245	Larynx	G2	Stage III	M0	N0	T3	Not Available	N0	T4a	NO	Alive	797	0	MALE	62
TCGA-CV-7245-11A-01R-2016-07	Normal	TCGA-CV-7245	Larynx	G2	Stage III	M0	N0	T3	Not Available	N0	T4a	NO	Alive	797	0	MALE	62
TCGA-CV-7247-01A-11R-2016-07	Tumor	TCGA-CV-7247	Larynx	G2	Stage II	M0	N0	T2	Not Available	N0	T3	NO	Dead	577	1	MALE	55
TCGA-CV-7248-01A-11R-2016-07	Tumor	TCGA-CV-7248	Larynx	G2	Stage IVA	M0	N2b	T4a	Not Available	N2c	T4a	NO	Dead	521	1	FEMALE	63
TCGA-CV-7250-01A-11R-2016-07	Tumor	TCGA-CV-7250	Larynx	G1	Stage III	M0	N0	T3	Not Available	N0	T4a	YES	Dead	2900	1	MALE	64
TCGA-CV-7250-11A-01R-2016-07	Normal	TCGA-CV-7250	Larynx	G1	Stage III	M0	N0	T3	Not Available	N0	T4a	YES	Dead	2900	1	MALE	64
TCGA-CV-7252-01A-11R-2016-07	Tumor	TCGA-CV-7252	Oral Cavity	G2	Stage III	M0	N0	T3	Not Available	N0	T4a	NO	Dead	151	1	FEMALE	62
TCGA-CV-7252-11A-01R-2016-07	Normal	TCGA-CV-7252	Oral Cavity	G2	Stage III	M0	N0	T3	Not Available	N0	T4a	NO	Dead	151	1	FEMALE	62
TCGA-CV-7253-01A-11R-2016-07	Tumor	TCGA-CV-7253	Oral Cavity	G2	Stage II	M0	N0	T2	Not Available	N0	T4a	NO	Dead	361	1	MALE	58
TCGA-CV-7254-01A-11R-2016-07	Tumor	TCGA-CV-7254	Oral Cavity	G3	Stage II	M0	N0	T2	Not Available	NX	T2	NO	Dead	1459	1	MALE	55
TCGA-CV-7255-01A-11R-2016-07	Tumor	TCGA-CV-7255	Oral Tongue	G2	Stage II	M0	N0	T2	Not Available	N0	T4a	NO	Dead	64	1	FEMALE	32
TCGA-CV-7255-11A-01R-2016-07	Normal	TCGA-CV-7255	Oral Tongue	G2	Stage II	M0	N0	T2	Not Available	N0	T4a	NO	Dead	64	1	FEMALE	32
TCGA-CV-7261-01A-11R-2016-07	Tumor	TCGA-CV-7261	Larynx	G2	Stage III	M0	N0	T3	Not Available	N0	T4a	NO	Alive	1512	0	MALE	57
TCGA-CV-7261-11A-01R-2016-07	Normal	TCGA-CV-7261	Larynx	G2	Stage III	M0	N0	T3	Not Available	N0	T4a	NO	Alive	1512	0	MALE	57
TCGA-CV-7263-01A-11R-2016-07	Tumor	TCGA-CV-7263	Oral Cavity	G1	Stage II	M0	NX	T2	Not Available	NX	T2	NO	Dead	560	1	MALE	64
TCGA-CV-7406-01A-11R-2081-07	Tumor	TCGA-CV-7406	Base of tongue	GX	Stage II	M0	N0	T2	Not Available	N0	T2	NO	Dead	1748	1	MALE	49
TCGA-CV-7406-11A-01R-2081-07	Normal	TCGA-CV-7406	Base of tongue	GX	Stage II	M0	N0	T2	Not Available	N0	T2	NO	Dead	1748	1	MALE	49
TCGA-CV-7407-01A-11R-2081-07	Tumor	TCGA-CV-7407	Floor of mouth	G2	Stage II	M0	N0	T2	Not Available	NX	T2	NO	Dead	1081	1	FEMALE	67
TCGA-CV-7410-01A-21R-2081-07	Tumor	TCGA-CV-7410	Larynx	GX	Stage II	M0	N0	T2	Not Available	N1	T2	NO	Dead	6417	1	MALE	61
TCGA-CV-7411-01A-11R-2081-07	Tumor	TCGA-CV-7411	Oral Cavity	G1	Stage IVA	M0	N0	T4a	Not Available	N0	T4a	NO	Dead	2717	1	FEMALE	64
TCGA-CV-7413-01A-11R-2081-07	Tumor	TCGA-CV-7413	Oral Cavity	G2	Stage II	M0	N0	T2	Not Available	N0	T2	NO	Dead	294	1	FEMALE	74
TCGA-CV-7414-01A-11R-2081-07	Tumor	TCGA-CV-7414	Oral Cavity	G2	Stage III	M0	N1	T3	Not Available	N2b	T4a	NO	Dead	14	1	MALE	78
TCGA-CV-7415-01A-11R-2081-07	Tumor	TCGA-CV-7415	Larynx	G2	Stage III	M0	N0	T3	Not Available	N2c	T4a	NO	Dead	695	1	MALE	60
TCGA-CV-7416-01A-11R-2081-07	Tumor	TCGA-CV-7416	Oral Cavity	GX	Stage IVA	M0	N0	T4a	Not Available	Not Available	T4a	NO	Dead	763	1	FEMALE	29
TCGA-CV-7416-11A-01R-2081-07	Normal	TCGA-CV-7416	Oral Cavity	GX	Stage IVA	M0	N0	T4a	Not Available	Not Available	T4a	NO	Dead	763	1	FEMALE	29
TCGA-CV-7418-01A-11R-2081-07	Tumor	TCGA-CV-7418	Larynx	G2	Stage IVA	M0	N0	T4a	Not Available	N2b	T4a	NO	Dead	789	1	MALE	62
TCGA-CV-7421-01A-11R-2081-07	Tumor	TCGA-CV-7421	Larynx	G2	Stage IVA	M0	N0	T4a	Not Available	N0	T4a	NO	Dead	2	1	MALE	76
TCGA-CV-7422-01A-21R-2081-07	Tumor	TCGA-CV-7422	Larynx	G3	Stage IVA	M0	N1	T4a	Not Available	N1	T4a	NO	Dead	1037	1	FEMALE	60
TCGA-CV-7423-01A-11R-2081-07	Tumor	TCGA-CV-7423	Oral Cavity	G1	Stage II	M0	N0	T2	Not Available	NX	T2	NO	Dead	3059	1	MALE	65
TCGA-CV-7423-11A-01R-2081-07	Normal	TCGA-CV-7423	Oral Cavity	G1	Stage II	M0	N0	T2	Not Available	NX	T2	NO	Dead	3059	1	MALE	65
TCGA-CV-7424-01A-11R-2081-07	Tumor	TCGA-CV-7424	Larynx	G2	Stage IVA	M0	N2a	T4a	Not Available	N2b	T3	NO	Dead	453	1	MALE	67
TCGA-CV-7424-11A-01R-2081-07	Normal	TCGA-CV-7424	Larynx	G2	Stage IVA	M0	N2a	T4a	Not Available	N2b	T3	NO	Dead	453	1	MALE	67
TCGA-CV-7425-01A-11R-2081-07	Tumor	TCGA-CV-7425	Oral Cavity	G1	Stage III	M0	N0	T3	Not Available	NX	T3	NO	Dead	1718	1	FEMALE	77
TCGA-CV-7425-11A-01R-2081-07	Normal	TCGA-CV-7425	Oral Cavity	G1	Stage III	M0	N0	T3	Not Available	NX	T3	NO	Dead	1718	1	FEMALE	77
TCGA-CV-7427-01A-11R-2081-07	Tumor	TCGA-CV-7427	Oral Cavity	G1	Stage II	M0	N0	T2	Not Available	NX	T2	NO	Dead	4760	1	FEMALE	73
TCGA-CV-7428-01A-11R-2132-07	Tumor	TCGA-CV-7428	Oral Cavity	G2	Stage IVA	M0	N2a	T4a	Not Available	N2b	T4a	NO	Dead	1671	1	MALE	47
TCGA-CV-7429-01A-11R-2132-07	Tumor	TCGA-CV-7429	Oral Cavity	G3	Stage III	M0	N0	T3	Not Available	N2b	T4a	NO	Dead	107	1	MALE	55
TCGA-CV-7430-01A-11R-2132-07	Tumor	TCGA-CV-7430	Larynx	G2	Stage III	M0	N0	T3	Not Available	N0	T4a	NO	Dead	495	1	MALE	56
TCGA-CV-7432-01A-11R-2132-07	Tumor	TCGA-CV-7432	Oral Cavity	G1	Stage III	M0	N1	T2	Not Available	N0	T2	NO	Dead	2570	1	MALE	79
TCGA-CV-7432-11A-01R-2132-07	Normal	TCGA-CV-7432	Oral Cavity	G1	Stage III	M0	N1	T2	Not Available	N0	T2	NO	Dead	2570	1	MALE	79
TCGA-CV-7433-01A-11R-2132-07	Tumor	TCGA-CV-7433	Larynx	G3	Stage IVA	M0	N1	T4a	Not Available	N2b	T4a	NO	Dead	601	1	MALE	49
TCGA-CV-7434-01A-11R-2132-07	Tumor	TCGA-CV-7434	Oral Cavity	G2	Stage III	M0	N0	T3	Not Available	N1	T4a	NO	Dead	218	1	MALE	64
TCGA-CV-7434-11A-01R-2132-07	Normal	TCGA-CV-7434	Oral Cavity	G2	Stage III	M0	N0	T3	Not Available	N1	T4a	NO	Dead	218	1	MALE	64
TCGA-CV-7435-01A-11R-2132-07	Tumor	TCGA-CV-7435	Oral Cavity	G2	Stage IVA	M0	N1	T4a	Not Available	N2b	T3	NO	Alive	4680	1	FEMALE	57
TCGA-CV-7437-01A-21R-2132-07	Tumor	TCGA-CV-7437	Larynx	GX	Stage II	M0	N0	T2	Not Available	NX	T2	NO	Dead	506	1	MALE	77
TCGA-CV-7437-11A-01R-2132-07	Normal	TCGA-CV-7437	Larynx	GX	Stage II	M0	N0	T2	Not Available	NX	T2	NO	Dead	506	1	MALE	77
TCGA-CV-7438-01A-21R-2132-07	Tumor	TCGA-CV-7438	Oral Tongue	G3	Stage II	M0	N0	T2	Not Available	NX	T1	NO	Dead	194	1	FEMALE	87
TCGA-CV-7438-11A-01R-2132-07	Normal	TCGA-CV-7438	Oral Tongue	G3	Stage II	M0	N0	T2	Not Available	NX	T1	NO	Dead	194	1	FEMALE	87
TCGA-CV-7440-01A-11R-2132-07	Tumor	TCGA-CV-7440	Larynx	GX	Stage II	M0	N0	T2	Not Available	NX	T2	NO	Dead	675	1	MALE	38
TCGA-CV-7440-11A-01R-2187-07	Normal	TCGA-CV-7440	Larynx	GX	Stage II	M0	N0	T2	Not Available	NX	T2	NO	Dead	675	1	MALE	38
TCGA-CV-7446-01A-11R-2232-07	Tumor	TCGA-CV-7446	Oral Tongue	G2	Stage II	M0	N0	T2	Not Available	N2b	T2	NO	Dead	1093	1	MALE	66
TCGA-CV-7568-01A-11R-2232-07	Tumor	TCGA-CV-7568	Oral Cavity	GX	Stage IVA	M0	N0	T4a	Not Available	NX	T4a	NO	Dead	927	1	FEMALE	48
TCGA-CV-A45O-01A-21R-A24H-07	Tumor	TCGA-CV-A45O	Alveolar Ridge	G2	Stage III	M0	N0	T3	Not Available	Not Available	Not Available	NO	Alive	851	0	MALE	57
TCGA-CV-A45P-01A-11R-A24H-07	Tumor	TCGA-CV-A45P	Oral Tongue	G2	Stage II	M0	N0	T2	M0	N0	T1	NO	Alive	639	0	FEMALE	82
TCGA-CV-A45Q-01A-11R-A24H-07	Tumor	TCGA-CV-A45Q	Oral Cavity	G1	Stage IVC	M0	N1	T4a	Not Available	Not Available	Not Available	NO	Dead	5152	1	FEMALE	69
TCGA-CV-A45R-01A-11R-A24H-07	Tumor	TCGA-CV-A45R	Oral Tongue	G1	Stage III	M0	N1	T3	M0	N1	T2	NO	Alive	5480	0	MALE	46
TCGA-CV-A45T-01A-11R-A24H-07	Tumor	TCGA-CV-A45T	Oral Tongue	G3	Stage II	M0	N0	T2	M0	N0	T1	NO	Dead	4856	1	FEMALE	64
TCGA-CV-A45U-01A-12R-A24H-07	Tumor	TCGA-CV-A45U	Oral Cavity	G1	Stage IVA	M0	N0	T4	M0	N2b	T4	NO	Dead	1079	1	MALE	59
TCGA-CV-A45V-01A-21R-A24Z-07	Tumor	TCGA-CV-A45V	Oral Cavity	G1	Stage IVA	M0	N0	T4	M0	N0	T4	NO	Dead	32	1	FEMALE	87
TCGA-CV-A45W-01A-11R-A24Z-07	Tumor	TCGA-CV-A45W	Larynx	G2	Stage III	M0	N0	T3	M0	N0	T2	NO	Dead	1398	1	MALE	75
TCGA-CV-A45X-01A-21R-A24Z-07	Tumor	TCGA-CV-A45X	Floor of mouth	G2	Stage IVA	M0	N1	T4a	M0	N2b	T2	NO	Dead	198	1	MALE	47
TCGA-CV-A45Y-01A-11R-A24Z-07	Tumor	TCGA-CV-A45Y	Larynx	G3	Stage IVA	M0	N0	T4a	M0	N0	T4a	NO	Dead	2703	1	MALE	61
TCGA-CV-A45Z-01A-21R-A24Z-07	Tumor	TCGA-CV-A45Z	Larynx	G3	Stage II	M0	N0	T2	M0	N0	T1	NO	Dead	1466	1	MALE	75
TCGA-CV-A460-01A-21R-A24Z-07	Tumor	TCGA-CV-A460	Larynx	G3	Stage IVA	M0	N2b	T3	M0	N2	T1	NO	Dead	1838	1	MALE	72
TCGA-CV-A461-01A-41R-A266-07	Tumor	TCGA-CV-A461	Larynx	G2	Stage III	M0	N0	T3	Not Available	Not Available	Not Available	NO	Dead	2064	1	MALE	65
TCGA-CV-A463-01A-11R-A266-07	Tumor	TCGA-CV-A463	Floor of mouth	G2	Stage IVA	M0	N0	T4a	M0	N0	T4a	NO	Dead	23	1	FEMALE	82
TCGA-CV-A464-01A-11R-A266-07	Tumor	TCGA-CV-A464	Buccal Mucosa	G2	Stage IVA	M0	N0	T4a	M0	N0	T3	NO	Alive	1722	0	MALE	48
TCGA-CV-A465-01A-11R-A266-07	Tumor	TCGA-CV-A465	Oral Tongue	G1	Stage II	M0	N0	T2	M0	N0	T3	NO	Dead	215	1	MALE	24
TCGA-CV-A468-01A-11R-A266-07	Tumor	TCGA-CV-A468	Lip	G2	Stage III	M0	N2b	T3	M0	N2a	T4a	NO	Dead	464	1	MALE	42
TCGA-CV-A6JD-01A-11R-A31N-07	Tumor	TCGA-CV-A6JD	Floor of mouth	G3	Stage IVA	M0	N0	T4a	Not Available	Not Available	Not Available	NO	Dead	182	1	FEMALE	82
TCGA-CV-A6JE-01A-11R-A31N-07	Tumor	TCGA-CV-A6JE	Oral Cavity	G2	Stage II	M0	N0	T2	Not Available	Not Available	Not Available	NO	Alive	1075	0	MALE	78
TCGA-CV-A6JM-01A-11R-A31N-07	Tumor	TCGA-CV-A6JM	Hypopharynx	G2	Stage IVA	M0	N0	T4a	Not Available	Not Available	Not Available	NO	Dead	194	1	MALE	85
TCGA-CV-A6JN-01A-11R-A31N-07	Tumor	TCGA-CV-A6JN	Oral Cavity	G1	Stage II	M0	N0	T2	Not Available	Not Available	Not Available	NO	Alive	906	0	MALE	53
TCGA-CV-A6JO-01B-11R-A34R-07	Tumor	TCGA-CV-A6JO	Oral Tongue	G2	Stage IVA	M0	N2c	T4	M0	N2c	T3	NO	Dead	197	1	MALE	69
TCGA-CV-A6JT-01A-11R-A31N-07	Tumor	TCGA-CV-A6JT	Oral Tongue	G2	Stage II	M0	N0	T2	M0	N0	T2	NO	Alive	852	0	MALE	65
TCGA-CV-A6JU-01A-11R-A31N-07	Tumor	TCGA-CV-A6JU	Oral Tongue	G2	Stage IVA	M0	N0	T4a	M0	N0	T4b	NO	Alive	110	0	FEMALE	61
TCGA-CV-A6JY-01A-11R-A31N-07	Tumor	TCGA-CV-A6JY	Oral Cavity	G1	Stage IVA	M0	N0	T4a	M0	N0	T4a	NO	Alive	646	0	MALE	69
TCGA-CV-A6JZ-01A-11R-A31N-07	Tumor	TCGA-CV-A6JZ	Oral Cavity	G2	Stage IVA	M0	N0	T4a	M0	N0	T2	NO	Alive	714	0	MALE	68
TCGA-CV-A6K0-01B-21R-A31N-07	Tumor	TCGA-CV-A6K0	Oral Tongue	G3	Stage II	M0	N0	T2	M0	N0	T1	NO	Alive	606	0	MALE	58
TCGA-CV-A6K1-01A-11R-A31N-07	Tumor	TCGA-CV-A6K1	Larynx	G2	Stage IVA	M0	N0	T4a	M0	N0	T4a	NO	Alive	685	0	MALE	65
TCGA-CV-A6K2-01A-11R-A31N-07	Tumor	TCGA-CV-A6K2	Oral Cavity	G1	Stage II	M0	N0	T2	M0	N0	T4	NO	Dead	317	1	MALE	79
TCGA-CX-7082-01A-11R-2016-07	Tumor	TCGA-CX-7082	Oral Cavity	G2	Stage II	M0	N0	T2	Not Available	N2b	T2	NO	Dead	11	1	MALE	82
TCGA-CX-7085-01A-21R-2016-07	Tumor	TCGA-CX-7085	Oral Tongue	G2	Stage III	M0	N0	T3	Not Available	N0	T1	NO	Alive	321	0	FEMALE	77
TCGA-CX-7086-01A-11R-2081-07	Tumor	TCGA-CX-7086	Floor of mouth	G2	Stage IVA	M0	N2c	T4a	Not Available	N1	T3	NO	Alive	573	0	MALE	53
TCGA-CX-7219-01A-11R-2016-07	Tumor	TCGA-CX-7219	Floor of mouth	G2	Stage IVA	M0	N2c	T4a	Not Available	N2c	T4a	NO	Alive	1045	0	MALE	47
TCGA-CX-A4AQ-01A-11R-A24Z-07	Tumor	TCGA-CX-A4AQ	Floor of mouth	G3	Stage IVA	M0	N2a	T1	M0	N2b	T2	YES	Alive	1555	0	MALE	56
TCGA-D6-6515-01A-21R-1873-07	Tumor	TCGA-D6-6515	Oral Tongue	G3	Stage II	M0	N0	T2	Not Available	N0	T2	YES	Dead	403	1	FEMALE	82
TCGA-D6-6516-01A-11R-1873-07	Tumor	TCGA-D6-6516	Lip	G2	Stage III	M0	N1	T1	Not Available	N0	T1	YES	Alive	773	0	MALE	69
TCGA-D6-6517-01A-11R-1873-07	Tumor	TCGA-D6-6517	Larynx	G2	Stage III	M0	N0	T3	Not Available	N0	T3	YES	Alive	292	0	MALE	59
TCGA-D6-6823-01A-11R-1915-07	Tumor	TCGA-D6-6823	Oral Tongue	G2	Stage III	M0	N1	T3	Not Available	N0	T2	YES	Alive	701	0	MALE	50
TCGA-D6-6824-01A-11R-1915-07	Tumor	TCGA-D6-6824	Larynx	G2	Stage IVA	M0	N1	T4a	Not Available	N0	T4a	YES	Alive	77	0	MALE	61
TCGA-D6-6825-01A-21R-1915-07	Tumor	TCGA-D6-6825	Oral Tongue	G2	Stage III	M0	N0	T3	Not Available	N0	T1	YES	Alive	491	0	MALE	73
TCGA-D6-6826-01A-11R-1915-07	Tumor	TCGA-D6-6826	Larynx	G2	Stage IVA	M0	N2	T4a	Not Available	N2b	T4a	YES	Alive	348	1	FEMALE	64
TCGA-D6-6827-01A-11R-1915-07	Tumor	TCGA-D6-6827	Lip	G3	Stage III	M0	N1	T1	Not Available	N0	T1	YES	Alive	568	0	FEMALE	55
TCGA-D6-8568-01A-11R-2403-07	Tumor	TCGA-D6-8568	Larynx	G2	Stage II	M0	N0	T2	M0	N0	T2	YES	Alive	759	0	MALE	62
TCGA-D6-8569-01A-11R-2403-07	Tumor	TCGA-D6-8569	Oral Tongue	G2	Stage II	M0	N0	T2	M0	N0	T2	YES	Alive	770	0	MALE	52
TCGA-D6-A4Z9-01A-11R-A24Z-07	Tumor	TCGA-D6-A4Z9	Oral Tongue	G2	Stage IVA	M0	N2	T2	M0	N2	T2	YES	Alive	539	0	MALE	59
TCGA-D6-A4ZB-01A-11R-A24Z-07	Tumor	TCGA-D6-A4ZB	Oral Tongue	G2	Stage III	M0	N0	T3	M0	N0	T3	YES	Alive	376	0	MALE	61
TCGA-D6-A6EK-01A-11R-A31N-07	Tumor	TCGA-D6-A6EK	Larynx	G1	Stage IVA	M0	N1	T4	M0	N1	T2	YES	Alive	875	0	MALE	67
TCGA-D6-A6EM-01A-21R-A31N-07	Tumor	TCGA-D6-A6EM	Oral Tongue	G2	Stage III	M0	N1	T2	M0	N1	T2	YES	Alive	232	0	FEMALE	65
TCGA-D6-A6EN-01A-11R-A31N-07	Tumor	TCGA-D6-A6EN	Buccal Mucosa	G3	Stage III	M0	N0	T3	M0	N1	T2	YES	Alive	687	0	MALE	71
TCGA-D6-A6EO-01A-11R-A31N-07	Tumor	TCGA-D6-A6EO	Floor of mouth	G2	Stage IVA	M0	N0	T4a	M0	N0	T4a	YES	Alive	759	0	MALE	44
TCGA-D6-A6EP-01A-11R-A31N-07	Tumor	TCGA-D6-A6EP	Hypopharynx	G3	Stage III	M0	N0	T3	M0	N0	T3	YES	Alive	424	0	MALE	62
TCGA-D6-A6EQ-01A-11R-A31N-07	Tumor	TCGA-D6-A6EQ	Larynx	G3	Stage IVA	M0	N1	T4a	M0	N1	T4a	YES	Alive	368	0	MALE	57
TCGA-D6-A6ES-01A-12R-A31N-07	Tumor	TCGA-D6-A6ES	Larynx	G2	Stage IVA	M0	N1	T4a	M0	N0	T4a	YES	Alive	389	0	MALE	50
TCGA-D6-A74Q-01A-11R-A34R-07	Tumor	TCGA-D6-A74Q	Larynx	G3	Stage IVA	M0	N0	T4a	M0	N0	T4a	YES	Alive	710	0	MALE	67
TCGA-DQ-5624-01A-01R-1873-07	Tumor	TCGA-DQ-5624	Oral Tongue	G2	Stage IVA	M0	N1	T4a	Not Available	NX	TX	NO	Alive	1778	0	FEMALE	43
TCGA-DQ-5625-01A-01R-1873-07	Tumor	TCGA-DQ-5625	Oral Tongue	G2	Stage II	M0	N0	T2	Not Available	NX	TX	NO	Alive	1133	1	FEMALE	52
TCGA-DQ-5629-01A-01R-1873-07	Tumor	TCGA-DQ-5629	Larynx	G2	Stage IVA	M0	N2c	T4a	Not Available	NX	TX	NO	Alive	941	1	MALE	64
TCGA-DQ-5630-01A-01R-1873-07	Tumor	TCGA-DQ-5630	Oral Tongue	G2	Stage III	M0	N1	T3	Not Available	NX	TX	NO	Alive	1030	0	MALE	73
TCGA-DQ-5631-01A-01R-1873-07	Tumor	TCGA-DQ-5631	Oral Tongue	G3	Stage IVA	M0	N2b	T3	Not Available	NX	TX	NO	Dead	548	1	MALE	52
TCGA-DQ-7588-01A-11R-2081-07	Tumor	TCGA-DQ-7588	Buccal Mucosa	G3	Stage III	M0	N1	T2	Not Available	NX	TX	YES	Dead	427	1	MALE	66
TCGA-DQ-7591-01A-11R-2081-07	Tumor	TCGA-DQ-7591	Base of tongue	G4	Stage IVA	M0	N2b	T4a	Not Available	NX	TX	YES	Alive	622	0	MALE	62
TCGA-DQ-7592-01A-11R-2081-07	Tumor	TCGA-DQ-7592	Oral Tongue	G2	Stage IVA	M0	N2b	T4a	Not Available	NX	TX	YES	Alive	1143	0	MALE	57
TCGA-F7-7848-01A-11R-2132-07	Tumor	TCGA-F7-7848	Larynx	G2	Stage IVA	M0	N1	T4a	M0	N1	T4a	YES	Alive	1131	0	MALE	47
TCGA-F7-8298-01A-11R-2403-07	Tumor	TCGA-F7-8298	Larynx	G1	Stage I	M0	N0	T1	M0	N0	T1	YES	Alive	995	0	MALE	58
TCGA-F7-8489-01A-31R-2403-07	Tumor	TCGA-F7-8489	Floor of mouth	G1	Stage II	M0	N0	T2	M0	N0	T2	YES	Alive	658	0	MALE	48
TCGA-F7-A50G-01A-11R-A266-07	Tumor	TCGA-F7-A50G	Oral Tongue	G1	Not Available	Not Available	Not Available	Not Available	M0	N1	T3	YES	Alive	616	0	MALE	66
TCGA-F7-A50I-01A-11R-A28V-07	Tumor	TCGA-F7-A50I	Larynx	G2	Not Available	Not Available	Not Available	Not Available	M0	N0	T4a	YES	Alive	92	0	MALE	72
TCGA-F7-A50J-01A-21R-A28V-07	Tumor	TCGA-F7-A50J	Oral Tongue	G2	Not Available	Not Available	Not Available	Not Available	M0	N0	T3	YES	Alive	947	0	FEMALE	67
TCGA-F7-A61S-01A-11R-A28V-07	Tumor	TCGA-F7-A61S	Oral Tongue	G1	Not Available	MX	NX	TX	M0	N0	T3	YES	Alive	576	0	MALE	62
TCGA-F7-A61V-01A-11R-A28V-07	Tumor	TCGA-F7-A61V	Base of tongue	G1	Not Available	MX	NX	TX	M0	N0	T2	YES	Alive	759	0	MALE	54
TCGA-F7-A61W-01A-11R-A28V-07	Tumor	TCGA-F7-A61W	Oral Tongue	G2	Not Available	MX	NX	TX	M0	N2b	T2	YES	Alive	14	0	MALE	51
TCGA-F7-A620-01A-11R-A28V-07	Tumor	TCGA-F7-A620	Base of tongue	G1	Not Available	MX	NX	TX	M0	N1	T3	YES	Alive	543	0	MALE	47
TCGA-F7-A622-01A-11R-A28V-07	Tumor	TCGA-F7-A622	Larynx	G1	Not Available	MX	NX	TX	M0	NX	T3	YES	Alive	359	1	MALE	75
TCGA-F7-A623-01A-11R-A28V-07	Tumor	TCGA-F7-A623	Larynx	G1	Not Available	MX	NX	TX	M0	N2b	T1	YES	Alive	616	0	MALE	70
TCGA-F7-A624-01A-22R-A30B-07	Tumor	TCGA-F7-A624	Buccal Mucosa	G3	Not Available	MX	NX	TX	M0	NX	T2	YES	Alive	378	0	MALE	73
TCGA-H7-7774-01A-21R-2081-07	Tumor	TCGA-H7-7774	Oral Cavity	G2	Stage III	M0	N0	T3	Not Available	N0	T4a	YES	Alive	407	0	FEMALE	75
TCGA-H7-8501-01A-11R-2403-07	Tumor	TCGA-H7-8501	Buccal Mucosa	GX	Stage IVA	M0	N2a	T4a	M0	N1	T4a	YES	Alive	461	0	MALE	54
TCGA-H7-8502-01A-11R-2403-07	Tumor	TCGA-H7-8502	Oral Cavity	G2	Stage IVA	M0	N2b	T4a	M0	N2b	T4a	YES	Alive	458	0	MALE	50
TCGA-H7-A6C4-01A-11R-A30B-07	Tumor	TCGA-H7-A6C4	Oral Tongue	G2	Stage III	M0	N1	T3	M0	N2b	T2	YES	Alive	414	0	FEMALE	35
TCGA-H7-A6C4-11A-21R-A466-07	Normal	TCGA-H7-A6C4	Oral Tongue	G2	Stage III	M0	N1	T3	M0	N2b	T2	YES	Alive	414	0	FEMALE	35
TCGA-H7-A6C5-11A-11R-A30B-07	Normal	TCGA-H7-A6C5	Larynx	G2	Stage III	M0	N1	T3	M0	N0	T2	YES	Alive	642	0	MALE	65
TCGA-H7-A76A-01A-51R-A34R-07	Tumor	TCGA-H7-A76A	Tonsil	G2	Stage IVA	M0	N2b	T2	MX	N2b	TX	YES	Alive	637	0	MALE	57
TCGA-HD-7229-01A-11R-2016-07	Tumor	TCGA-HD-7229	Larynx	G3	Stage IVA	M0	NX	T4a	Not Available	N0	T4a	YES	Alive	1027	0	MALE	60
TCGA-HD-7753-01A-11R-2081-07	Tumor	TCGA-HD-7753	Oropharynx	G2	Stage II	M0	N0	T2	Not Available	N0	T1	YES	Alive	866	0	MALE	62
TCGA-HD-7754-01A-11R-2081-07	Tumor	TCGA-HD-7754	Tonsil	G1	Stage IVA	M0	N2b	T2	Not Available	N2b	T2	YES	Alive	783	0	MALE	69
TCGA-HD-7831-01A-11R-2132-07	Tumor	TCGA-HD-7831	Oral Tongue	G2	Stage III	M0	N0	T3	Not Available	N2	T2	YES	Alive	667	0	MALE	74
TCGA-HD-7832-01A-11R-2132-07	Tumor	TCGA-HD-7832	Floor of mouth	G2	Stage IVA	M0	N2	T4a	Not Available	N0	T4a	YES	Alive	836	0	MALE	52
TCGA-HD-8224-01A-11R-2403-07	Tumor	TCGA-HD-8224	Base of tongue	G3	Stage III	M0	N0	T3	M0	N2c	T3	YES	Alive	446	1	MALE	63
TCGA-HD-8314-01A-11R-2403-07	Tumor	TCGA-HD-8314	Base of tongue	G4	Stage III	M0	N1	T1	Not Available	N1	T1	YES	Alive	670	0	MALE	58
TCGA-HD-8634-01A-11R-2403-07	Tumor	TCGA-HD-8634	Oral Tongue	G2	Stage I	M0	NX	T1	MX	N0	T1	YES	Alive	385	1	FEMALE	51
TCGA-HD-8635-01A-11R-2403-07	Tumor	TCGA-HD-8635	Oral Tongue	G2	Stage III	M0	N1	T1	MX	N1	T1	YES	Alive	695	0	FEMALE	61
TCGA-HD-8635-11A-01R-2403-07	Normal	TCGA-HD-8635	Oral Tongue	G2	Stage III	M0	N1	T1	MX	N1	T1	YES	Alive	695	0	FEMALE	61
TCGA-HD-A4C1-01A-11R-A24H-07	Tumor	TCGA-HD-A4C1	Buccal Mucosa	G1	Stage IVA	M0	N2	T3	MX	N2b	T4a	YES	Alive	11	0	FEMALE	41
TCGA-HD-A633-01A-11R-A28V-07	Tumor	TCGA-HD-A633	Oral Cavity	G2	Stage IVA	M0	N0	T4	MX	N0	T4a	YES	Alive	421	0	MALE	74
TCGA-HD-A634-01A-11R-A28V-07	Tumor	TCGA-HD-A634	Tonsil	G3	Stage III	M0	N1	T3	MX	N2b	T3	YES	Alive	130	1	MALE	56
TCGA-HD-A6HZ-01A-12R-A31N-07	Tumor	TCGA-HD-A6HZ	Oral Tongue	G2	Stage II	M0	N0	T2	MX	N1	T2	YES	Alive	111	0	FEMALE	79
TCGA-HD-A6HZ-11A-11R-A31N-07	Normal	TCGA-HD-A6HZ	Oral Tongue	G2	Stage II	M0	N0	T2	MX	N1	T2	YES	Alive	111	0	FEMALE	79
TCGA-HD-A6I0-01A-11R-A31N-07	Tumor	TCGA-HD-A6I0	Oral Cavity	G1	Stage III	M0	NX	T3	MX	N1	T4a	YES	Alive	210	0	MALE	56
TCGA-HD-A6I0-11A-11R-A31N-07	Normal	TCGA-HD-A6I0	Oral Cavity	G1	Stage III	M0	NX	T3	MX	N1	T4a	YES	Alive	210	0	MALE	56
TCGA-HL-7533-01A-11R-2232-07	Tumor	TCGA-HL-7533	Oral Cavity	G3	Stage IVA	M0	N2b	T2	Not Available	Not Available	Not Available	NO	Alive	1057	0	MALE	65
TCGA-IQ-7630-01A-11R-2081-07	Tumor	TCGA-IQ-7630	Oropharynx	G3	Stage III	M0	N0	T3	M0	N0	T2	NO	Alive	485	0	MALE	49
TCGA-IQ-7631-01A-11R-2081-07	Tumor	TCGA-IQ-7631	Buccal Mucosa	G1	Stage II	M0	N0	T2	Not Available	N0	T2	NO	Alive	1172	0	FEMALE	60
TCGA-IQ-7632-01A-11R-2081-07	Tumor	TCGA-IQ-7632	Alveolar Ridge	G1	Stage IVA	M0	N0	T4a	M0	N0	T4a	NO	Alive	441	0	FEMALE	68
TCGA-IQ-A61E-01A-22R-A30B-07	Tumor	TCGA-IQ-A61E	Oral Tongue	G2	Stage III	MX	N0	T3	MX	N0	T3	YES	Alive	1147	0	FEMALE	55
TCGA-IQ-A61G-01A-11R-A30B-07	Tumor	TCGA-IQ-A61G	Floor of mouth	G2	Stage IVA	MX	N2c	T4a	MX	N2c	T4a	YES	Alive	360	0	MALE	57
TCGA-IQ-A61H-01A-11R-A30B-07	Tumor	TCGA-IQ-A61H	Oral Tongue	G2	Stage II	MX	N0	T2	MX	N0	T2	YES	Alive	1138	0	MALE	76
TCGA-IQ-A61I-01A-11R-A30B-07	Tumor	TCGA-IQ-A61I	Oropharynx	G3	Stage IVA	M0	N2a	T1	M0	N2b	T1	YES	Dead	2	1	MALE	63
TCGA-IQ-A61J-01A-11R-A30B-07	Tumor	TCGA-IQ-A61J	Oral Tongue	G1	Stage IVA	M0	N2b	T2	M0	N2b	T2	YES	Alive	1021	0	MALE	54
TCGA-IQ-A61O-01A-11R-A30B-07	Tumor	TCGA-IQ-A61O	Oropharynx	GX	Stage IVA	MX	N2b	T2	MX	N2b	T2	YES	Alive	421	1	MALE	43
TCGA-IQ-A6SG-01A-12R-A34R-07	Tumor	TCGA-IQ-A6SG	Oral Tongue	G2	Stage III	M0	N0	T3	M0	N0	T3	Not Available	Alive	579	0	FEMALE	61
TCGA-IQ-A6SH-01A-12R-A34R-07	Tumor	TCGA-IQ-A6SH	Oral Tongue	G1	Stage IVC	M1	N1	T2	M0	N1	T2	Not Available	Alive	471	0	MALE	55
TCGA-KU-A66S-01A-21R-A30B-07	Tumor	TCGA-KU-A66S	Larynx	G2	Stage III	MX	N1	T2	MX	N1	T1	YES	Alive	406	1	FEMALE	69
TCGA-KU-A66T-01A-11R-A30B-07	Tumor	TCGA-KU-A66T	Floor of mouth	G2	Stage IVA	M0	N0	T4	MX	N0	T4	YES	Alive	552	0	FEMALE	53
TCGA-KU-A6H7-01A-11R-A31N-07	Tumor	TCGA-KU-A6H7	Tonsil	G2	Stage IVA	M0	N2a	T2	M0	N2a	T2	YES	Alive	586	0	FEMALE	55
TCGA-KU-A6H7-06A-21R-A31N-07	Tumor	TCGA-KU-A6H7	Tonsil	G2	Stage IVA	M0	N2a	T2	M0	N2a	T2	YES	Alive	586	0	FEMALE	55
TCGA-KU-A6H8-01A-21R-A34R-07	Tumor	TCGA-KU-A6H8	Oral Tongue	G3	Stage I	M0	N0	T1	M0	N2b	T2	YES	Alive	327	1	MALE	41
TCGA-MT-A51W-01A-21R-A266-07	Tumor	TCGA-MT-A51W	Tonsil	G2	Stage I	M0	NX	T1	M0	N0	T1	YES	Alive	437	0	FEMALE	52
TCGA-MT-A51X-01A-11R-A266-07	Tumor	TCGA-MT-A51X	Oral Tongue	G1	Stage IVA	M0	N2b	T1	M0	N2b	T1	YES	Alive	242	0	MALE	30
TCGA-MT-A67A-01A-11R-A30B-07	Tumor	TCGA-MT-A67A	Oral Tongue	G2	Stage I	M0	N0	T1	MX	N0	T1	NO	Alive	914	0	FEMALE	85
TCGA-MT-A67D-01A-31R-A30B-07	Tumor	TCGA-MT-A67D	Floor of mouth	G2	Stage II	M0	N0	T2	M0	N0	T2	YES	Alive	56	0	MALE	55
TCGA-MT-A67F-01A-11R-A30B-07	Tumor	TCGA-MT-A67F	Oral Cavity	G2	Stage IVA	MX	N0	T4	MX	N0	T4	YES	Alive	384	0	FEMALE	60
TCGA-MT-A7BN-01A-12R-A34R-07	Tumor	TCGA-MT-A7BN	Floor of mouth	G3	Stage IVA	M0	N2b	T2	Not Available	Not Available	Not Available	YES	Alive	469	0	MALE	74
TCGA-MZ-A5BI-01A-31R-A34R-07	Tumor	TCGA-MZ-A5BI	Tonsil	Not Available	Stage IVA	M0	N2b	T2	Not Available	Not Available	Not Available	NO	Dead	217	1	MALE	53
TCGA-MZ-A6I9-01A-11R-A31N-07	Tumor	TCGA-MZ-A6I9	Base of tongue	G2	Stage IVA	M0	N2b	T4a	Not Available	Not Available	Not Available	YES	Alive	489	1	MALE	68
TCGA-MZ-A7D7-01A-21R-A34R-07	Tumor	TCGA-MZ-A7D7	Base of tongue	Not Available	Stage IVA	M0	N2b	T3	MX	N2b	T3	YES	Alive	547	0	MALE	51
TCGA-P3-A5Q5-01A-11R-A28V-07	Tumor	TCGA-P3-A5Q5	Tonsil	G3	Stage IVA	M0	N2	TX	MX	N2	T2	NO	Alive	910	0	MALE	54
TCGA-P3-A5Q6-01A-11R-A28V-07	Tumor	TCGA-P3-A5Q6	Tonsil	G3	Stage III	M0	N0	T3	MX	N2b	T4a	NO	Dead	480	1	MALE	49
TCGA-P3-A5QA-01A-11R-A28V-07	Tumor	TCGA-P3-A5QA	Oral Tongue	G3	Stage II	M0	N0	T2	MX	NX	T1	NO	Alive	2182	0	MALE	41
TCGA-P3-A5QE-01A-11R-A28V-07	Tumor	TCGA-P3-A5QE	Base of tongue	G2	Stage III	M0	N1	T1	MX	N1	T2	NO	Alive	1559	0	MALE	49
TCGA-P3-A5QF-01A-11R-A28V-07	Tumor	TCGA-P3-A5QF	Alveolar Ridge	G2	Stage IVA	M0	N2b	T4	MX	N2b	T4	NO	Dead	330	1	MALE	49
TCGA-P3-A6SW-01A-11R-A34R-07	Tumor	TCGA-P3-A6SW	Tonsil	G3	Stage IVA	M0	N2b	T4	MX	N3	T3	NO	Alive	1120	0	MALE	50
TCGA-P3-A6SX-01A-11R-A34R-07	Tumor	TCGA-P3-A6SX	Tonsil	G2	Stage IVA	M0	N0	T4	MX	N1	T2	NO	Dead	1430	1	MALE	67
TCGA-P3-A6T0-01A-12R-A34R-07	Tumor	TCGA-P3-A6T0	Floor of mouth	G2	Stage IVA	M0	N2b	T4	MX	N0	T4a	NO	Alive	578	0	FEMALE	47
TCGA-P3-A6T2-01A-11R-A34R-07	Tumor	TCGA-P3-A6T2	Buccal Mucosa	G2	Stage II	M0	N0	T2	MX	N2b	T3	NO	Alive	2298	0	MALE	45
TCGA-P3-A6T3-01A-11R-A34R-07	Tumor	TCGA-P3-A6T3	Oral Cavity	G2	Stage IVA	M0	N1	T4	MX	N2	T3	NO	Dead	577	1	MALE	49
TCGA-P3-A6T4-01A-11R-A34R-07	Tumor	TCGA-P3-A6T4	Floor of mouth	G2	Stage IVA	M0	N1	T4	MX	N1	T4a	NO	Dead	62	1	MALE	54
TCGA-P3-A6T5-01A-11R-A34R-07	Tumor	TCGA-P3-A6T5	Alveolar Ridge	G2	Stage IVA	M0	N0	T4	MX	N0	T4a	NO	Dead	882	1	FEMALE	79
TCGA-P3-A6T6-01A-11R-A34R-07	Tumor	TCGA-P3-A6T6	Alveolar Ridge	G3	Stage IVA	M0	N0	T4	MX	NX	T4a	NO	Dead	395	1	MALE	53
TCGA-P3-A6T7-01A-11R-A34R-07	Tumor	TCGA-P3-A6T7	Floor of mouth	G2	Stage III	M0	N1	T3	MX	N2b	T3	NO	Dead	487	1	MALE	55
TCGA-P3-A6T8-01A-11R-A34R-07	Tumor	TCGA-P3-A6T8	Floor of mouth	G3	Stage IVA	M0	N0	T4a	MX	N2	T4a	NO	Alive	400	0	MALE	54
TCGA-QK-A64Z-01A-11R-A30B-07	Tumor	TCGA-QK-A64Z	Hard Palate	G1	Stage II	M0	N0	T2	MX	NX	T4	NO	Alive	641	1	FEMALE	79
TCGA-QK-A652-01A-11R-A30B-07	Tumor	TCGA-QK-A652	Oral Tongue	G2	Stage II	M0	N0	T2	MX	N1	T1	YES	Alive	645	0	MALE	60
TCGA-QK-A6IF-01A-11R-A31N-07	Tumor	TCGA-QK-A6IF	Tonsil	GX	Stage IVA	M0	N2b	T1	Not Available	Not Available	Not Available	YES	Alive	704	0	MALE	61
TCGA-QK-A6IG-01A-11R-A31N-07	Tumor	TCGA-QK-A6IG	Buccal Mucosa	G2	Stage II	M0	N0	T2	M0	N1	T2	YES	Alive	222	1	MALE	69
TCGA-QK-A6IH-01A-11R-A31N-07	Tumor	TCGA-QK-A6IH	Alveolar Ridge	G2	Stage IVA	M0	N1	T4a	M0	N2b	T4b	YES	Alive	653	0	FEMALE	65
TCGA-QK-A6II-01A-11R-A31N-07	Tumor	TCGA-QK-A6II	Floor of mouth	G2	Stage III	M0	N0	T3	M0	N2c	T4a	YES	Alive	284	1	MALE	52
TCGA-QK-A6IJ-01A-11R-A31N-07	Tumor	TCGA-QK-A6IJ	Floor of mouth	G3	Stage II	M0	N0	T2	M0	N1	T2	YES	Alive	387	0	MALE	71
TCGA-QK-A6V9-01A-11R-A34R-07	Tumor	TCGA-QK-A6V9	Tonsil	G2	Stage II	M0	N0	T2	M0	NX	T2	NO	Alive	833	0	MALE	56
TCGA-QK-A6VB-01A-12R-A34R-07	Tumor	TCGA-QK-A6VB	Floor of mouth	G2	Stage IVA	M0	N0	T4a	M0	N0	T4a	YES	Alive	641	0	MALE	66
TCGA-QK-A6VC-01A-23R-A34R-07	Tumor	TCGA-QK-A6VC	Hypopharynx	G2	Stage IVA	M0	N2c	T4a	M0	N1	T4a	YES	Alive	600	0	FEMALE	62
TCGA-QK-A8Z7-01A-11R-A39I-07	Tumor	TCGA-QK-A8Z7	Floor of mouth	Not Available	Stage IVA	M0	N2c	T4a	M0	N2c	T4a	YES	Alive	392	0	MALE	59
TCGA-QK-A8Z8-01A-11R-A39I-07	Tumor	TCGA-QK-A8Z8	Larynx	G2	Stage IVC	M1	N1	T3	M1	N1	T3	YES	Dead	171	1	FEMALE	60
TCGA-QK-A8Z9-01B-11R-A39I-07	Tumor	TCGA-QK-A8Z9	Floor of mouth	G2	Stage IVA	M0	N2b	T4a	M0	N2b	T4a	YES	Alive	449	1	MALE	56
TCGA-QK-A8ZA-01A-11R-A39I-07	Tumor	TCGA-QK-A8ZA	Oropharynx	G2	Stage IVA	MX	N2b	T2	MX	N2b	T2	YES	Alive	371	1	MALE	60
TCGA-QK-A8ZB-01A-11R-A39I-07	Tumor	TCGA-QK-A8ZB	Larynx	G2	Stage IVA	M0	N0	T4a	M0	N0	T4a	YES	Alive	542	0	MALE	68
TCGA-QK-AA3J-01A-11R-A39I-07	Tumor	TCGA-QK-AA3J	Larynx	G3	Stage I	M0	N0	T1	M0	N0	T1	YES	Alive	466	0	MALE	69
TCGA-QK-AA3K-01A-11R-A39I-07	Tumor	TCGA-QK-AA3K	Oral Tongue	G2	Stage IVA	MX	N2b	T3	MX	N2b	T3	YES	Alive	253	0	MALE	60
TCGA-RS-A6TO-01A-32R-A34R-07	Tumor	TCGA-RS-A6TO	Oral Cavity	G2	Stage IVA	M0	N2c	T4	M0	N2c	T4	YES	Alive	387	1	FEMALE	82
TCGA-RS-A6TP-01A-12R-A34R-07	Tumor	TCGA-RS-A6TP	Tonsil	G3	Stage II	M0	N0	T2	M0	N0	T2	YES	Alive	516	0	MALE	58
TCGA-T2-A6WX-01A-12R-A34R-07	Tumor	TCGA-T2-A6WX	Oral Tongue	G1	Stage III	M0	N0	T3	Not Available	Not Available	Not Available	NO	Dead	209	1	FEMALE	73
TCGA-T2-A6WZ-01A-21R-A34R-07	Tumor	TCGA-T2-A6WZ	Oral Tongue	G2	Stage IVA	M0	N2b	T3	Not Available	N2b	T3	NO	Dead	484	1	MALE	53
TCGA-T2-A6X0-01A-11R-A34R-07	Tumor	TCGA-T2-A6X0	Tonsil	G2	Stage IVA	M0	N2a	T1	Not Available	Not Available	TX	NO	Alive	216	0	MALE	49
TCGA-T2-A6X2-01A-12R-A34R-07	Tumor	TCGA-T2-A6X2	Alveolar Ridge	G1	Stage III	M0	N0	T3	MX	N0	T3	NO	Alive	987	0	MALE	82
TCGA-T3-A92M-01A-31R-A39I-07	Tumor	TCGA-T3-A92M	Larynx	G2	Stage IVA	M0	N2c	T4a	MX	N2c	T4a	YES	Alive	417	0	MALE	52
TCGA-T3-A92N-01A-11R-A39I-07	Tumor	TCGA-T3-A92N	Floor of mouth	G3	Stage IVC	M1	N1	T1	MX	N2c	T2	YES	Alive	95	1	MALE	79
TCGA-TN-A7HI-01A-11R-A34R-07	Tumor	TCGA-TN-A7HI	Tonsil	G3	Stage I	M0	N0	T1	M0	N2b	T2	YES	Alive	412	0	MALE	56
TCGA-TN-A7HJ-01A-12R-A34R-07	Tumor	TCGA-TN-A7HJ	Larynx	G2	Stage III	M0	NX	T3	M0	N2b	T4a	YES	Alive	403	0	MALE	51
TCGA-TN-A7HL-01A-11R-A34R-07	Tumor	TCGA-TN-A7HL	Hypopharynx	G2	Stage IVA	M0	NX	T4a	M0	N2b	T3	YES	Alive	619	0	MALE	59
TCGA-UF-A718-01A-22R-A34R-07	Tumor	TCGA-UF-A718	Larynx	G2	Stage IVA	M0	N0	T4a	M0	N0	T4a	NO	Alive	1971	0	MALE	62
TCGA-UF-A719-01A-12R-A34R-07	Tumor	TCGA-UF-A719	Floor of mouth	G1	Stage III	M0	N0	T3	M0	N0	T2	NO	Alive	1663	0	MALE	54
TCGA-UF-A71A-01A-22R-A34R-07	Tumor	TCGA-UF-A71A	Floor of mouth	G1	Stage IVA	M0	N2a	T3	M0	N2c	T4a	NO	Dead	86	1	MALE	67
TCGA-UF-A71A-06A-11R-A39I-07	Tumor	TCGA-UF-A71A	Floor of mouth	G1	Stage IVA	M0	N2a	T3	M0	N2c	T4a	NO	Dead	86	1	MALE	67
TCGA-UF-A71B-01A-12R-A34R-07	Tumor	TCGA-UF-A71B	Alveolar Ridge	G2	Stage IVA	M0	N1	T4a	M0	N0	T4	NO	Alive	1506	0	MALE	50
TCGA-UF-A71D-01A-12R-A34R-07	Tumor	TCGA-UF-A71D	Larynx	G2	Stage IVA	M0	N1	T4a	M0	N0	T4a	NO	Alive	1461	0	FEMALE	54
TCGA-UF-A71E-01A-31R-A34R-07	Tumor	TCGA-UF-A71E	Floor of mouth	G3	Stage IVA	M0	N0	T4	M0	N0	T4a	NO	Alive	1504	1	MALE	63
TCGA-UF-A7J9-01A-12R-A34R-07	Tumor	TCGA-UF-A7J9	Larynx	G2	Stage IVA	M0	N0	T4a	M0	N0	T4a	NO	Alive	1358	0	MALE	75
TCGA-UF-A7JA-01A-12R-A34R-07	Tumor	TCGA-UF-A7JA	Buccal Mucosa	G2	Stage IVA	M0	N1	T4a	M0	N1	T4a	NO	Alive	2265	0	FEMALE	66
TCGA-UF-A7JC-01A-21R-A34R-07	Tumor	TCGA-UF-A7JC	Floor of mouth	G1	Stage III	M0	N1	T3	M0	N2b	T3	NO	Alive	546	1	MALE	42
TCGA-UF-A7JD-01A-11R-A34R-07	Tumor	TCGA-UF-A7JD	Buccal Mucosa	G3	Stage IVA	M0	N0	T4a	M0	N2b	T4	NO	Alive	739	1	MALE	71
TCGA-UF-A7JF-01A-11R-A34R-07	Tumor	TCGA-UF-A7JF	Larynx	G2	Stage IVA	M0	N2b	T4a	M0	N2a	T4a	NO	Alive	1686	0	MALE	80
TCGA-UF-A7JH-01A-21R-A34R-07	Tumor	TCGA-UF-A7JH	Larynx	G1	Stage IVA	M0	N0	T4a	M0	N0	T4a	NO	Alive	896	0	MALE	59
TCGA-UF-A7JJ-01A-11R-A34R-07	Tumor	TCGA-UF-A7JJ	Larynx	G1	Stage IVA	M0	N0	T4a	M0	N0	T4a	NO	Alive	549	0	MALE	68
TCGA-UF-A7JK-01A-11R-A34R-07	Tumor	TCGA-UF-A7JK	Larynx	G2	Stage IVA	M0	N0	T4a	M0	N2b	T4a	NO	Dead	424	1	MALE	59
TCGA-UF-A7JO-01A-11R-A34R-07	Tumor	TCGA-UF-A7JO	Floor of mouth	G2	Stage IVA	M0	N0	T4a	M0	N0	T4a	NO	Dead	631	1	FEMALE	79
TCGA-UF-A7JS-01A-11R-A34R-07	Tumor	TCGA-UF-A7JS	Oral Tongue	G2	Stage IVA	M0	N2b	T3	M0	N2b	T4a	NO	Alive	680	1	MALE	59
TCGA-UF-A7JT-01A-11R-A34R-07	Tumor	TCGA-UF-A7JT	Floor of mouth	G3	Stage IVA	M0	N0	T4a	M0	N0	T4a	NO	Dead	993	1	FEMALE	72
TCGA-UF-A7JV-01A-11R-A34R-07	Tumor	TCGA-UF-A7JV	Hypopharynx	G2	Stage IVA	M0	N2c	T4a	M0	N2b	T4a	NO	Dead	90	1	FEMALE	62
TCGA-UP-A6WW-01A-12R-A34R-07	Tumor	TCGA-UP-A6WW	Oral Tongue	G2	Stage IVA	MX	N2c	T2	Not Available	Not Available	Not Available	YES	Alive	518	0	MALE	58
TCGA-WA-A7GZ-01A-11R-A34R-07	Tumor	TCGA-WA-A7GZ	Floor of mouth	G2	Stage II	M0	N0	T2	Not Available	N0	T2	YES	Alive	625	1	MALE	58
TCGA-WA-A7GZ-11A-11R-A34R-07	Normal	TCGA-WA-A7GZ	Floor of mouth	G2	Stage II	M0	N0	T2	Not Available	N0	T2	YES	Alive	625	1	MALE	58
TCGA-WA-A7H4-01A-21R-A34R-07	Tumor	TCGA-WA-A7H4	Oral Tongue	G3	Stage II	M0	N0	T2	Not Available	N0	T2	YES	Alive	443	0	MALE	69
		TCGA-CN-A6V1	Tonsil	GX	Stage IVA	M0	N2b	T2	MX	N2a	T2	YES	Alive	603	0	MALE	59
		TCGA-BB-7871	Base of tongue	G2	Stage IVA	M0	N2c	T4a	Not Available	N2c	T4a	NO	Alive	750	0	FEMALE	64
		TCGA-IQ-A61K	Oral Tongue	G2	Stage IVA	M0	N2b	T3	M0	N2b	T3	YES	Dead	161	1	FEMALE	70
		TCGA-BB-7862	Larynx	G3	Stage IVA	M0	N2b	T2	Not Available	N2c	T3	NO	Alive	1117	0	MALE	67
		TCGA-BB-7863	Oral Tongue	G2	Stage III	M0	N0	T3	Not Available	N0	T3	NO	Alive	1025	0	FEMALE	43
		TCGA-CQ-7064	Buccal Mucosa	G2	Stage III	M0	N1	T3	M0	N1	T3	NO	Alive	1973	0	FEMALE	83
		TCGA-CN-A63Y	Tonsil	G2	Stage I	M0	N0	T1	MX	N0	T2	NO	Alive	504	0	MALE	46
		TCGA-CQ-7067	Oral Tongue	G3	Stage I	M0	N0	T1	Not Available	N0	T1	NO	Alive	509	0	FEMALE	75
		TCGA-BA-5149	Floor of mouth	G2	Stage IVA	M0	N2b	T3	Not Available	N2c	T3	YES	Alive	806	1	MALE	47
		TCGA-DQ-7589	Larynx	G4	Stage IVC	M1	N2c	T2	Not Available	NX	TX	NO	Alive	1409	0	MALE	70
		TCGA-BB-7870	Larynx	G3	Stage IVA	M0	N2b	T3	Not Available	N0	T4a	NO	Alive	2016	0	MALE	58
		TCGA-MT-A67G	Tonsil	G2	Stage IVA	MX	N2b	T1	MX	N2b	T1	YES	Alive	190	0	FEMALE	53
		TCGA-DQ-7595	Larynx	G3	Stage II	M0	N0	T2	Not Available	NX	TX	NO	Alive	1190	0	MALE	53
		TCGA-IQ-A61L	Oral Tongue	G1	Stage II	M0	N0	T2	M0	N0	T2	YES	Alive	416	0	FEMALE	72
		TCGA-BB-7866	Tonsil	GX	Stage III	M0	N1	T3	Not Available	NX	TX	NO	Alive	1368	0	MALE	40
		TCGA-BB-7864	Larynx	G2	Stage IVA	M0	N2c	T3	Not Available	N2c	T2	NO	Alive	1527	0	MALE	61
		TCGA-CN-A640	Oral Tongue	G2	Stage IVA	M0	N2b	T3	MX	N2b	T2	NO	Dead	134	1	FEMALE	40
		TCGA-BB-7861	Base of tongue	Not Available	Stage III	M0	N1	TX	Not Available	N1	T1	NO	Alive	682	0	MALE	56
		TCGA-DQ-7593	Base of tongue	G4	Stage IVA	M0	N1	T4a	Not Available	NX	TX	NO	Alive	1224	0	MALE	58
		TCGA-CV-7243	Oral Tongue	G2	Stage II	M0	N0	T2	Not Available	N1	T2	NO	Alive	954	0	MALE	50
		TCGA-BB-7872	Oral Tongue	G3	Stage IVA	M0	N2c	T2	Not Available	N0	T1	NO	Alive	1168	0	MALE	63
		TCGA-DQ-7590	Tonsil	G4	Stage IVA	M0	N2b	T1	Not Available	NX	TX	NO	Alive	1413	0	MALE	51
		TCGA-HD-7917	Floor of mouth	G1	Stage II	M0	N0	T2	Not Available	N0	T2	YES	Alive	836	1	MALE	62
		TCGA-BA-A6DF	Floor of mouth	G2	Stage IVA	M0	N2b	T4a	M0	N0	T4a	YES	Dead	238	1	FEMALE	80
		TCGA-DQ-7594	Base of tongue	G4	Stage IVB	M0	N3	T4a	Not Available	NX	TX	NO	Alive	1218	0	MALE	47
		TCGA-DQ-7596	Tonsil	G4	Stage IVA	M0	N2a	T2	Not Available	Not Available	Not Available	NO	Alive	1265	0	MALE	48
		TCGA-CV-7409	Oral Cavity	G3	Stage IVB	M0	N3	T4a	Not Available	N3	T4a	NO	Dead	543	1	MALE	43
