# Supplementary material for: Effects of immune inflammation in head and neck squamous cell carcinoma: Tumor microenvironment, drug resistance, and clinical outcomes
Source: Front Genet. 2022 Dec 12;13:1085700. doi: 10.3389/fgene.2022.1085700 (PMC9790931; doi:10.3389/fgene.2022.1085700)
Supplement: Supplementary file 3 [file DataSheet2.ZIP › risk_score.txt]

id	Risk
TCGA-4P-AA8J	High
TCGA-BA-4074	High
TCGA-BA-4075	High
TCGA-BA-4076	High
TCGA-BA-4077	High
TCGA-BA-4078	Low
TCGA-BA-5151	Low
TCGA-BA-5152	High
TCGA-BA-5153	Low
TCGA-BA-5555	Low
TCGA-BA-5556	Low
TCGA-BA-5557	High
TCGA-BA-5558	Low
TCGA-BA-5559	Low
TCGA-BA-6868	High
TCGA-BA-6869	High
TCGA-BA-6870	High
TCGA-BA-6871	High
TCGA-BA-6872	High
TCGA-BA-6873	Low
TCGA-BA-7269	High
TCGA-BA-A4IF	Low
TCGA-BA-A4IG	Low
TCGA-BA-A4IH	Low
TCGA-BA-A4II	High
TCGA-BA-A6D8	High
TCGA-BA-A6DA	High
TCGA-BA-A6DB	Low
TCGA-BA-A6DD	Low
TCGA-BA-A6DE	Low
TCGA-BA-A6DG	High
TCGA-BA-A6DI	High
TCGA-BA-A6DJ	High
TCGA-BA-A6DL	High
TCGA-BA-A8YP	High
TCGA-BB-4217	Low
TCGA-BB-4223	Low
TCGA-BB-4224	Low
TCGA-BB-4225	Low
TCGA-BB-4227	High
TCGA-BB-4228	High
TCGA-BB-8596	High
TCGA-BB-8601	Low
TCGA-BB-A5HU	High
TCGA-BB-A5HY	High
TCGA-BB-A5HZ	High
TCGA-BB-A6UM	Low
TCGA-BB-A6UO	High
TCGA-C9-A47Z	High
TCGA-C9-A480	Low
TCGA-CN-4722	Low
TCGA-CN-4723	Low
TCGA-CN-4725	Low
TCGA-CN-4726	High
TCGA-CN-4727	High
TCGA-CN-4728	High
TCGA-CN-4729	High
TCGA-CN-4730	High
TCGA-CN-4731	High
TCGA-CN-4733	Low
TCGA-CN-4734	High
TCGA-CN-4735	Low
TCGA-CN-4736	Low
TCGA-CN-4737	High
TCGA-CN-4738	Low
TCGA-CN-4739	Low
TCGA-CN-4740	High
TCGA-CN-4741	Low
TCGA-CN-4742	High
TCGA-CN-5355	High
TCGA-CN-5356	Low
TCGA-CN-5358	High
TCGA-CN-5359	Low
TCGA-CN-5360	Low
TCGA-CN-5361	High
TCGA-CN-5363	High
TCGA-CN-5364	High
TCGA-CN-5365	High
TCGA-CN-5366	High
TCGA-CN-5367	Low
TCGA-CN-5369	Low
TCGA-CN-5370	High
TCGA-CN-5373	Low
TCGA-CN-5374	Low
TCGA-CN-6010	Low
TCGA-CN-6011	Low
TCGA-CN-6012	Low
TCGA-CN-6013	High
TCGA-CN-6016	High
TCGA-CN-6017	Low
TCGA-CN-6018	High
TCGA-CN-6019	High
TCGA-CN-6020	High
TCGA-CN-6021	High
TCGA-CN-6022	High
TCGA-CN-6023	Low
TCGA-CN-6024	High
TCGA-CN-6988	Low
TCGA-CN-6989	High
TCGA-CN-6992	High
TCGA-CN-6994	High
TCGA-CN-6995	High
TCGA-CN-6996	Low
TCGA-CN-6997	High
TCGA-CN-6998	High
TCGA-CN-A497	High
TCGA-CN-A498	High
TCGA-CN-A499	Low
TCGA-CN-A49A	High
TCGA-CN-A49B	Low
TCGA-CN-A49C	High
TCGA-CN-A63T	High
TCGA-CN-A63U	Low
TCGA-CN-A63V	High
TCGA-CN-A63W	High
TCGA-CN-A641	Low
TCGA-CN-A642	Low
TCGA-CN-A6UY	Low
TCGA-CN-A6V3	Low
TCGA-CN-A6V6	Low
TCGA-CN-A6V7	Low
TCGA-CQ-5323	Low
TCGA-CQ-5324	Low
TCGA-CQ-5325	Low
TCGA-CQ-5326	High
TCGA-CQ-5327	Low
TCGA-CQ-5329	High
TCGA-CQ-5330	Low
TCGA-CQ-5331	Low
TCGA-CQ-5332	High
TCGA-CQ-5333	High
TCGA-CQ-5334	High
TCGA-CQ-6218	Low
TCGA-CQ-6219	Low
TCGA-CQ-6220	High
TCGA-CQ-6221	Low
TCGA-CQ-6222	Low
TCGA-CQ-6223	Low
TCGA-CQ-6224	Low
TCGA-CQ-6225	High
TCGA-CQ-6227	High
TCGA-CQ-6228	High
TCGA-CQ-6229	Low
TCGA-CQ-7063	Low
TCGA-CQ-7065	Low
TCGA-CQ-7068	Low
TCGA-CQ-7069	High
TCGA-CQ-7071	Low
TCGA-CQ-7072	High
TCGA-CQ-A4C6	Low
TCGA-CQ-A4C7	High
TCGA-CQ-A4C9	High
TCGA-CQ-A4CB	High
TCGA-CQ-A4CD	High
TCGA-CQ-A4CE	Low
TCGA-CQ-A4CG	High
TCGA-CQ-A4CH	High
TCGA-CQ-A4CI	High
TCGA-CR-5243	Low
TCGA-CR-5247	High
TCGA-CR-5248	Low
TCGA-CR-5249	Low
TCGA-CR-5250	Low
TCGA-CR-6467	Low
TCGA-CR-6470	Low
TCGA-CR-6471	Low
TCGA-CR-6472	Low
TCGA-CR-6473	Low
TCGA-CR-6474	High
TCGA-CR-6477	High
TCGA-CR-6478	Low
TCGA-CR-6480	Low
TCGA-CR-6481	Low
TCGA-CR-6482	Low
TCGA-CR-6484	High
TCGA-CR-6487	Low
TCGA-CR-6488	High
TCGA-CR-6491	High
TCGA-CR-6492	High
TCGA-CR-6493	High
TCGA-CR-7364	High
TCGA-CR-7365	High
TCGA-CR-7367	Low
TCGA-CR-7368	Low
TCGA-CR-7369	Low
TCGA-CR-7370	Low
TCGA-CR-7371	High
TCGA-CR-7372	High
TCGA-CR-7373	Low
TCGA-CR-7374	Low
TCGA-CR-7376	High
TCGA-CR-7377	Low
TCGA-CR-7379	High
TCGA-CR-7380	Low
TCGA-CR-7382	High
TCGA-CR-7383	Low
TCGA-CR-7385	Low
TCGA-CR-7386	Low
TCGA-CR-7388	High
TCGA-CR-7389	Low
TCGA-CR-7390	High
TCGA-CR-7391	High
TCGA-CR-7392	Low
TCGA-CR-7393	Low
TCGA-CR-7394	Low
TCGA-CR-7395	Low
TCGA-CR-7397	Low
TCGA-CR-7398	Low
TCGA-CR-7399	Low
TCGA-CR-7401	Low
TCGA-CR-7402	Low
TCGA-CR-7404	Low
TCGA-CV-5430	Low
TCGA-CV-5431	Low
TCGA-CV-5432	Low
TCGA-CV-5434	High
TCGA-CV-5435	Low
TCGA-CV-5436	Low
TCGA-CV-5439	Low
TCGA-CV-5440	Low
TCGA-CV-5441	Low
TCGA-CV-5442	Low
TCGA-CV-5443	Low
TCGA-CV-5444	Low
TCGA-CV-5966	High
TCGA-CV-5970	High
TCGA-CV-5971	Low
TCGA-CV-5973	High
TCGA-CV-5976	High
TCGA-CV-5977	Low
TCGA-CV-5978	High
TCGA-CV-5979	Low
TCGA-CV-6003	High
TCGA-CV-6433	Low
TCGA-CV-6436	Low
TCGA-CV-6441	Low
TCGA-CV-6937	High
TCGA-CV-6940	Low
TCGA-CV-6941	High
TCGA-CV-6942	Low
TCGA-CV-6945	High
TCGA-CV-6948	Low
TCGA-CV-6950	High
TCGA-CV-6951	Low
TCGA-CV-6952	High
TCGA-CV-6953	Low
TCGA-CV-6954	High
TCGA-CV-7089	Low
TCGA-CV-7090	Low
TCGA-CV-7095	High
TCGA-CV-7099	Low
TCGA-CV-7100	High
TCGA-CV-7102	High
TCGA-CV-7104	High
TCGA-CV-7180	Low
TCGA-CV-7236	High
TCGA-CV-7247	Low
TCGA-CV-7248	High
TCGA-CV-7253	High
TCGA-CV-7254	Low
TCGA-CV-7263	High
TCGA-CV-7407	Low
TCGA-CV-7410	Low
TCGA-CV-7411	Low
TCGA-CV-7413	High
TCGA-CV-7414	Low
TCGA-CV-7415	High
TCGA-CV-7418	Low
TCGA-CV-7421	High
TCGA-CV-7422	Low
TCGA-CV-7427	Low
TCGA-CV-7428	Low
TCGA-CV-7429	High
TCGA-CV-7430	High
TCGA-CV-7433	High
TCGA-CV-7435	High
TCGA-CV-7446	High
TCGA-CV-7568	High
TCGA-CV-A45O	Low
TCGA-CV-A45P	High
TCGA-CV-A45Q	Low
TCGA-CV-A45R	Low
TCGA-CV-A45T	High
TCGA-CV-A45U	High
TCGA-CV-A45V	High
TCGA-CV-A45W	High
TCGA-CV-A45X	High
TCGA-CV-A45Y	Low
TCGA-CV-A45Z	High
TCGA-CV-A460	Low
TCGA-CV-A461	Low
TCGA-CV-A463	Low
TCGA-CV-A464	Low
TCGA-CV-A465	Low
TCGA-CV-A468	High
TCGA-CV-A6JD	Low
TCGA-CV-A6JE	High
TCGA-CV-A6JM	High
TCGA-CV-A6JN	Low
TCGA-CV-A6JO	High
TCGA-CV-A6JT	High
TCGA-CV-A6JU	High
TCGA-CV-A6JY	Low
TCGA-CV-A6JZ	Low
TCGA-CV-A6K0	High
TCGA-CV-A6K1	High
TCGA-CV-A6K2	High
TCGA-CX-7082	High
TCGA-CX-7085	High
TCGA-CX-7086	Low
TCGA-CX-7219	Low
TCGA-CX-A4AQ	Low
TCGA-D6-6515	Low
TCGA-D6-6516	Low
TCGA-D6-6517	High
TCGA-D6-6823	High
TCGA-D6-6824	Low
TCGA-D6-6825	Low
TCGA-D6-6826	High
TCGA-D6-6827	Low
TCGA-D6-8568	High
TCGA-D6-8569	High
TCGA-D6-A4Z9	High
TCGA-D6-A4ZB	High
TCGA-D6-A6EK	Low
TCGA-D6-A6EM	High
TCGA-D6-A6EN	High
TCGA-D6-A6EO	Low
TCGA-D6-A6EP	Low
TCGA-D6-A6EQ	High
TCGA-D6-A6ES	Low
TCGA-D6-A74Q	High
TCGA-DQ-5624	High
TCGA-DQ-5625	Low
TCGA-DQ-5629	High
TCGA-DQ-5630	High
TCGA-DQ-5631	High
TCGA-DQ-7588	High
TCGA-DQ-7591	Low
TCGA-DQ-7592	Low
TCGA-F7-7848	Low
TCGA-F7-8298	High
TCGA-F7-8489	Low
TCGA-F7-A50G	Low
TCGA-F7-A50I	Low
TCGA-F7-A50J	High
TCGA-F7-A61S	Low
TCGA-F7-A61V	Low
TCGA-F7-A61W	High
TCGA-F7-A620	Low
TCGA-F7-A622	Low
TCGA-F7-A623	Low
TCGA-F7-A624	Low
TCGA-H7-7774	Low
TCGA-H7-8501	Low
TCGA-H7-8502	High
TCGA-H7-A76A	High
TCGA-HD-7229	Low
TCGA-HD-7753	High
TCGA-HD-7754	High
TCGA-HD-7831	High
TCGA-HD-7832	Low
TCGA-HD-8224	High
TCGA-HD-8314	High
TCGA-HD-8634	Low
TCGA-HD-A4C1	High
TCGA-HD-A633	High
TCGA-HD-A634	High
TCGA-HL-7533	Low
TCGA-IQ-7630	High
TCGA-IQ-7631	Low
TCGA-IQ-7632	High
TCGA-IQ-A61E	Low
TCGA-IQ-A61G	High
TCGA-IQ-A61H	High
TCGA-IQ-A61I	Low
TCGA-IQ-A61J	Low
TCGA-IQ-A61O	High
TCGA-IQ-A6SG	High
TCGA-IQ-A6SH	High
TCGA-KU-A66S	High
TCGA-KU-A66T	High
TCGA-KU-A6H7	Low
TCGA-KU-A6H8	Low
TCGA-MT-A51W	Low
TCGA-MT-A51X	High
TCGA-MT-A67A	Low
TCGA-MT-A67D	High
TCGA-MT-A67F	High
TCGA-MT-A7BN	Low
TCGA-MZ-A5BI	Low
TCGA-MZ-A6I9	Low
TCGA-MZ-A7D7	High
TCGA-P3-A5Q5	Low
TCGA-P3-A5Q6	High
TCGA-P3-A5QA	High
TCGA-P3-A5QE	Low
TCGA-P3-A5QF	High
TCGA-P3-A6SW	Low
TCGA-P3-A6SX	High
TCGA-P3-A6T0	Low
TCGA-P3-A6T2	High
TCGA-P3-A6T3	High
TCGA-P3-A6T4	High
TCGA-P3-A6T5	High
TCGA-P3-A6T6	High
TCGA-P3-A6T7	Low
TCGA-P3-A6T8	High
TCGA-QK-A64Z	Low
TCGA-QK-A652	Low
TCGA-QK-A6IF	Low
TCGA-QK-A6IG	High
TCGA-QK-A6IH	High
TCGA-QK-A6II	High
TCGA-QK-A6IJ	Low
TCGA-QK-A6V9	Low
TCGA-QK-A6VB	High
TCGA-QK-A6VC	High
TCGA-QK-A8Z7	High
TCGA-QK-A8Z8	Low
TCGA-QK-A8Z9	Low
TCGA-QK-A8ZA	High
TCGA-QK-A8ZB	High
TCGA-QK-AA3J	Low
TCGA-QK-AA3K	Low
TCGA-RS-A6TO	High
TCGA-RS-A6TP	Low
TCGA-T2-A6WX	Low
TCGA-T2-A6WZ	Low
TCGA-T2-A6X0	Low
TCGA-T2-A6X2	Low
TCGA-T3-A92M	High
TCGA-T3-A92N	High
TCGA-TN-A7HI	High
TCGA-TN-A7HJ	Low
TCGA-TN-A7HL	Low
TCGA-UF-A718	Low
TCGA-UF-A719	Low
TCGA-UF-A71A	High
TCGA-UF-A71B	Low
TCGA-UF-A71D	Low
TCGA-UF-A71E	Low
TCGA-UF-A7J9	High
TCGA-UF-A7JA	High
TCGA-UF-A7JC	High
TCGA-UF-A7JD	High
TCGA-UF-A7JF	High
TCGA-UF-A7JH	High
TCGA-UF-A7JJ	Low
TCGA-UF-A7JK	High
TCGA-UF-A7JO	Low
TCGA-UF-A7JS	High
TCGA-UF-A7JT	High
TCGA-UF-A7JV	High
TCGA-UP-A6WW	High
TCGA-WA-A7H4	Low
