# Supplementary material for: Effects of immune inflammation in head and neck squamous cell carcinoma: Tumor microenvironment, drug resistance, and clinical outcomes
Source: Front Genet. 2022 Dec 12;13:1085700. doi: 10.3389/fgene.2022.1085700 (PMC9790931; doi:10.3389/fgene.2022.1085700)
Supplement: Supplementary file 3 [file DataSheet2.ZIP › tumorexp.xlsx]

## Sheet: Sheet1
id	TCGA-KU-A6H7	TCGA-UF-A71A	TCGA-CV-A6K0	TCGA-BA-6868	TCGA-QK-A8Z9	TCGA-CV-A6JO	TCGA-BA-4077	TCGA-H7-A76A	TCGA-CV-A461	TCGA-CV-7099	TCGA-RS-A6TO	TCGA-T3-A92M	TCGA-MZ-A5BI	TCGA-UF-A71E	TCGA-BA-A6DA	TCGA-BA-A6D8	TCGA-MT-A67D	TCGA-CN-A49B	TCGA-F7-8489	TCGA-CN-6995	TCGA-QK-A6VC	TCGA-CN-6998	TCGA-UF-A718	TCGA-BA-A6DE	TCGA-F7-A624	TCGA-IQ-A61E	TCGA-WA-A7H4	TCGA-KU-A6H8	TCGA-MZ-A7D7	TCGA-UF-A7JC	TCGA-UF-A7JH	TCGA-T2-A6WZ	TCGA-D6-A6EM	TCGA-BA-A6DL	TCGA-KU-A66S	TCGA-BA-A6DG	TCGA-CQ-7072	TCGA-F7-A50J	TCGA-BB-A5HZ	TCGA-MT-A51W	TCGA-CV-A460	TCGA-CV-A45X	TCGA-CQ-A4CD	TCGA-CV-A45Z	TCGA-CV-A45V	TCGA-CV-A45O	TCGA-CV-7410	TCGA-CV-7422	TCGA-H7-7774
AQP9	0.240048	1.30822	1.61725	1.82378	1.49439	1.29592	2.38806	1.94092	1.43268	2.94336	2.77678	1.41788	2.89175	1.08795	1.90959	1.97949	1.93407	1.88735	0.746752	1.94139	0.924135	1.1539	0.691573	2.0733	3.25368	0.608439	1.62494	0.231348	1.06443	0.755891	1.71235	0.379141	1.76101	1.67188	1.36175	3.97425	1.85117	1.13715	0.511001	0.796309	1.51158	1.0291	2.83395	2.87601	2.12149	1.33331	0.965288	3.4793	0.356316
ATP2A2	3.82938	6.91402	6.88324	6.57061	6.67133	6.78694	7.14664	5.58449	6.36794	7.06875	6.56262	7.16731	5.22281	6.86398	3.54492	4.29934	6.42759	6.48592	7.36665	6.91571	6.47004	7.02838	7.23023	7.21538	5.12643	7.27216	6.91628	9.14665	5.10009	6.55802	5.36054	3.98499	5.61676	6.78829	5.71765	6.47123	6.23753	6.16572	6.22033	6.76326	6.80265	6.14521	6.78249	7.04524	6.71742	5.96526	6.3458	7.74268	7.1984
BST2	9.86319	9.06037	8.99925	9.74693	10.063	11.2644	9.92677	9.38859	11.5706	10.1084	10.5142	9.65749	9.90301	10.7066	8.44042	7.62242	9.48343	10.3563	10.4466	9.1912	10.351	10.025	9.11227	10.2293	10.6399	11.208	6.85282	8.04539	7.56469	8.45542	8.87223	11.5943	11.5705	9.27414	8.60721	8.62007	8.4218	10.3897	10.4753	10.5579	9.34764	8.78366	10.8	9.42129	9.37939	9.57926	9.35606	10.0235	10.1171
BTG2	5.94095	6.83798	7.30707	7.24269	7.01553	8.3286	6.76455	6.61021	6.27693	6.71767	5.22575	7.12825	7.84192	9.28589	5.95739	4.85151	7.43451	8.10622	8.22945	6.02344	8.33505	5.78221	6.24263	5.5453	5.43912	5.88876	6.27607	8.6721	5.18313	6.93176	8.24375	6.52618	5.52354	5.67987	7.08387	6.41899	4.7899	6.48219	5.89877	6.15315	7.27169	6.56435	4.77726	5.88902	6.92401	5.78651	7.35812	9.53566	6.33576
CCL2	2.03431	3.03033	6.62889	3.58898	4.55364	3.6318	6.31649	5.37811	5.76683	3.83903	5.51821	4.51228	6.02611	2.7445	1.48042	4.16423	5.7678	5.96295	3.40019	5.36119	4.57984	2.83628	4.67716	4.89651	6.83247	3.23068	4.92274	5.28932	2.67613	1.67826	5.79959	5.88784	5.75795	3.14707	6.31479	5.34239	3.67535	4.51108	4.69945	4.07146	7.04717	3.21223	3.0786	5.66383	4.56121	2.38385	5.06545	5.0749	1.91689
CCL20	8.42674	1.98678	3.13956	8.59707	1.11353	4.66265	4.14655	7.66689	1.575	6.82414	4.33021	4.40167	10.2019	5.91549	4.13035	1.27386	6.23291	4.30599	6.17832	5.30679	8.10167	3.57459	3.98323	1.55682	1.00704	6.83621	2.07379	0.844813	6.88743	6.12736	3.42633	2.01464	1.40295	5.0236	3.46225	6.19263	0.908908	4.90391	1.995	3.17698	9.68362	7.06343	9.27128	2.53688	5.20856	3.88596	2.30836	10.7157	1.44105
CCL5	8.45897	2.62001	7.60231	5.59426	5.99231	7.25182	7.38553	8.35215	8.68874	7.22611	7.80742	6.8486	7.29569	3.31567	4.28196	4.64551	9.2484	8.92147	7.23281	8.22413	8.73837	5.09285	5.34864	6.54278	8.95223	8.46889	6.78041	6.52918	4.21192	5.08191	5.8912	5.34161	7.24468	4.39587	5.23478	5.80812	7.20708	5.86979	5.12881	7.08953	7.76672	4.70658	5.99177	6.46001	5.20523	4.92228	7.11184	5.81982	5.47514
CCL7	0	0.140759	0.984885	0.452054	0.229559	1.69365	2.04405	0.622849	1.45951	1.59307	2.02116	7.57532	0.883333	0.992054	0.0973813	0.510339	1.00905	0.510545	0.476132	0.972766	0.185646	1.5164	0.773483	1.11894	3.29279	1.06524	0.329027	0	2.52648	0.376145	0.865451	0.745035	2.55883	0.348438	0.102407	0.471641	0.44298	0.835968	0.413522	1.03082	0.606274	0	1.33159	2.43568	0.423725	0.0697565	1.0694	1.09379	0.121034
CD70	3.69088	2.23107	1.97883	3.78933	1.17828	4.15757	5.24444	2.16218	5.20038	4.1533	3.92617	3.90604	7.97012	1.22472	4.17882	0.819669	1.43894	3.08648	2.10565	4.26042	2.42512	0.575937	3.05766	2.91965	2.55303	2.67237	1.52403	1.64626	0.902201	0.29128	3.16635	0.816903	4.76565	1.93792	1.43243	1.70083	2.58028	1.60898	0.335456	0.635129	2.5548	0.685796	2.46689	1.30671	3.46447	0.257427	3.12176	1.44641	1.23615
CHST2	1.53401	3.73289	3.34039	6.05577	2.95549	5.80422	5.72014	3.76347	4.57593	4.81259	5.59233	3.89043	6.23493	4.22468	4.68368	6.16597	4.42568	3.83945	4.29515	5.35315	2.77787	7.79424	4.80106	4.19539	2.73188	5.83628	4.71864	2.06368	3.86705	6.12786	4.16071	4.64878	3.34249	4.19769	4.88334	3.22516	3.57927	6.65852	1.36483	3.65315	4.38351	4.88921	4.09336	6.1884	4.68606	6.32247	7.65371	2.07567	6.52901
CXCL10	8.09947	1.73615	9.27911	5.60875	6.93897	11.265	10.3913	7.69527	9.45468	10.1998	8.15216	8.49853	9.46827	1.60036	6.72512	1.69702	5.93326	8.14932	9.34983	8.49602	8.76083	7.36638	5.34522	7.36182	9.53572	9.39998	4.65284	5.7437	6.03064	5.30008	7.77886	4.35846	10.5714	3.85916	6.00848	4.40241	2.09441	7.80097	3.54462	8.46412	7.81527	4.42501	10.5464	7.62562	6.22118	5.14086	7.2733	8.15642	7.64749
CXCL11	2.3628	0.354031	7.78186	2.51672	4.61593	8.41719	7.77469	4.52877	5.61852	7.50167	6.73006	5.15853	3.7864	0.20052	3.91822	0.620554	3.44597	6.07432	6.05774	7.0237	6.62005	4.76163	2.29391	5.40312	7.81264	7.97007	1.85079	2.65047	3.53438	2.68572	4.25778	1.82702	8.04579	2.56505	2.99772	1.51884	0.750834	4.13155	1.42305	5.97549	4.8586	1.61505	8.64104	4.41867	2.96809	2.58957	4.57632	4.28132	4.52408
CXCL8	2.81366	3.70676	3.93315	8.56635	2.88401	5.91747	7.11136	5.14901	1.72744	7.46742	3.81667	6.84538	5.70543	6.07328	7.02655	6.13253	7.82288	7.39867	5.84269	3.97305	11.4761	6.08579	7.46451	7.04092	4.06559	6.75782	4.36041	2.76341	9.55357	5.34351	3.7421	2.39941	5.00862	7.92664	7.22126	9.67877	5.05978	6.65934	5.91305	6.8183	6.15953	7.7387	9.24869	5.32418	7.34045	6.52937	2.71038	9.9442	0.985326
CXCL9	6.00559	1.7469	8.43782	3.29617	7.20149	8.16914	8.55863	7.7999	8.31859	7.8438	7.55575	6.97021	6.27251	0.717012	5.13391	1.46696	4.58591	6.45196	8.79836	7.86273	6.57198	5.57776	5.21996	5.40127	9.34997	7.2793	3.64355	4.59968	3.68607	4.08313	6.72524	2.73939	6.65233	2.90781	5.23653	3.77897	1.9202	6.58183	1.81968	5.87034	6.9934	3.32986	7.06173	6.5451	5.52252	4.84276	8.02229	5.57742	6.9678
DCBLD2	2.6951	3.12942	5.1058	5.08804	4.55767	5.65916	2.9477	3.14801	3.59799	2.86715	5.43695	4.45647	3.39881	3.16339	2.71351	3.01932	4.48581	2.89438	4.75182	3.63205	1.84869	3.92411	4.05454	3.71209	6.22183	5.5098	5.4755	2.62072	3.3211	3.84947	3.22322	3.00522	3.81837	3.22334	3.43045	5.1527	5.85687	3.7826	2.84693	2.61906	4.38464	2.0931	4.99688	3.32941	1.90253	1.24195	4.06178	4.24992	1.57022
EIF2AK2	2.78473	4.93478	5.01854	5.68583	5.57856	5.08839	5.2942	3.472	5.63829	5.421	4.88907	5.49968	4.14	4.84944	1.89239	2.66925	4.48078	5.44459	5.62728	4.9564	5.06118	5.14044	3.47692	5.83827	3.99769	5.34766	4.58406	3.10573	3.8536	5.29519	4.09851	4.18935	4.32524	4.64277	4.47294	3.96505	4.36317	3.94161	4.6986	5.37528	4.86405	4.32459	5.52828	5.0187	4.42587	4.04213	5.07113	6.77148	5.1315
EMP3	6.16099	4.70279	6.53724	6.34768	6.90342	6.67615	7.63447	6.62336	7.28781	5.71933	7.66262	6.71955	7.27908	5.48633	6.50631	7.5295	5.85491	6.76234	6.26698	6.61912	5.25213	5.49069	6.29218	6.22109	9.31328	6.58242	6.7102	5.32261	6.76466	5.50498	6.83892	7.25467	7.56792	6.23142	5.80913	6.76243	7.13378	6.28537	5.49927	5.14587	5.95319	3.54707	8.15472	6.01128	4.33075	2.6864	6.20881	5.43176	3.33072
GABBR1	1.74205	3.67449	3.28482	4.00778	3.6298	2.90741	2.06454	2.72661	3.30457	1.64416	3.51824	4.64962	2.87712	2.50138	1.1759	2.84292	2.30885	2.13619	2.59923	1.86472	3.63268	0.756843	2.22472	2.51747	3.17424	3.21787	3.85608	2.41448	2.61469	2.63929	3.23958	1.98615	1.52164	2.98035	3.53118	3.93129	4.52548	2.33222	3.56759	1.94759	2.9727	2.09483	2.52024	3.05775	2.26672	2.55233	2.53512	2.22507	0.93992
HAS2	0.188744	1.22023	5.89365	3.11828	3.61185	1.82582	5.02287	2.42458	1.74428	5.00119	3.08673	2.12519	4.58015	1.0133	1.84353	2.57225	3.11993	3.29757	2.86428	1.72457	1.46134	4.08806	2.40879	3.18261	0.0904911	4.33105	3.35891	1.86611	4.31644	1.40952	2.32128	1.50247	0.668197	1.80197	3.36288	3.85399	4.85487	6.01718	2.43736	3.03858	1.74477	1.44273	3.70178	1.6788	3.02323	0.811519	2.19378	5.40879	0.527683
HPN	0.081006	0.177388	0.297684	0.0334957	0.206808	0.0240103	0.202768	0.538982	4.99084	0.0680217	5.22653	0.109725	2.01334	0.0710818	0.123198	0.0908721	0.396149	0.0761543	0.10417	0.516124	0.144293	0.0711346	0.258482	1.50716	0.38693	0.103512	0.80914	2.17924	0	0.071354	0.403653	0.0807049	0.691492	1.63527	3.6839	1.5074	2.03622	0.101501	0.457231	0.170364	0.204659	0.385702	0.231769	0.653116	0.0494438	0.0884721	0.275446	2.97263	0.0160288
IFITM1	8.68138	7.27879	9.25432	9.67883	8.427	9.89974	10.471	9.58465	10.4158	9.97971	9.84262	9.36325	9.43723	8.55588	5.99994	6.74431	8.86746	10.7757	9.01229	8.97163	9.43862	8.55863	8.00048	10.1944	9.96196	10.348	7.30939	7.2892	7.90341	8.04532	8.29891	10.0387	10.4001	7.68236	7.89239	8.63905	7.92271	8.78512	9.2564	9.77466	8.72846	7.1356	10.9898	8.67095	7.87116	6.86187	8.58248	9.62603	7.9045
IL1A	2.41756	3.31509	4.28045	8.89819	3.03881	7.95591	5.04021	5.69576	1.91038	6.46436	3.40607	4.51407	4.75161	3.1801	5.4039	2.09633	9.03376	4.29087	5.00267	4.67895	7.16187	6.08981	5.04097	4.84255	0.200354	7.03898	5.17919	2.96499	7.68265	7.23254	5.36375	3.7448	3.98476	7.57191	4.70141	6.65113	6.19373	6.70926	6.53717	6.88914	5.08943	8.65461	7.88897	2.84714	4.37326	5.03398	2.83539	7.05603	4.30557
IL1B	2.5497	3.07511	3.7065	8.60454	2.26247	7.18742	4.86766	4.02369	2.19253	4.93563	3.05175	3.27997	6.78404	2.98712	3.48788	3.63545	8.81826	3.02164	4.33894	5.72392	4.94757	5.15726	3.87873	4.53363	2.94521	4.97422	3.03773	3.96626	6.22542	5.03686	4.37422	2.04984	5.3979	6.16505	5.02494	7.15507	4.23364	6.6506	7.66902	6.19074	5.03755	6.27161	6.34501	4.16843	4.10403	2.57803	2.89051	5.87581	4.91997
IL6	0.437034	1.50495	3.88928	3.87765	1.69162	4.85208	4.00025	1.48626	0.838674	3.96748	4.43534	0.660766	3.76499	5.64726	1.45817	4.16086	5.59267	5.21101	4.69331	1.65906	1.66751	1.45967	2.83589	4.63209	2.30877	4.48853	1.38003	5.30309	4.73009	1.53858	2.26227	3.65086	3.96621	2.73374	4.43222	5.10717	2.18204	3.92878	4.10889	3.7675	1.92643	3.18767	4.70692	0.671197	3.81766	1.66433	2.0886	5.73174	0.349107
IL7R	4.2558	7.69566	4.87658	4.97906	4.05392	2.80926	4.73396	5.41304	3.72711	3.95215	4.01412	4.14064	5.65324	1.82562	3.45866	2.65125	5.36681	4.27661	5.78534	4.14065	3.69478	4.84269	3.96095	3.66671	2.35338	4.84476	5.05997	2.2623	4.30014	3.55759	2.4995	2.16923	1.75223	3.08757	2.9359	5.64177	3.75368	4.44455	2.48892	4.61669	5.25358	2.85592	6.17189	4.36439	2.60993	1.63664	5.54383	3.76555	3.27506
INHBA	0.946029	3.80118	6.56838	7.73536	7.59104	6.03015	4.96806	3.07289	2.28517	6.03398	6.19456	6.17777	1.97064	3.13318	4.43792	3.60112	6.56576	5.66583	6.71709	5.22084	3.49401	6.38825	5.64421	4.9192	0.726122	7.6656	6.6326	2.92955	6.14214	6.50957	4.78585	6.30328	1.62619	2.73534	3.65028	7.20591	7.5058	6.64671	6.48982	6.50226	3.39563	5.33721	2.73297	2.89042	3.67245	2.41591	4.70032	4.13887	1.27132
IRF7	5.89024	4.30837	6.41125	6.63401	6.92514	7.49511	6.16563	6.68789	6.92136	7.06902	6.41295	4.73812	6.3132	5.89543	5.75105	4.58632	6.8357	7.30376	6.39418	6.37692	6.49253	5.65881	5.66328	7.1834	5.77761	6.31632	5.07747	4.63152	5.34568	6.4263	6.10755	7.42821	8.1862	5.70317	5.2809	5.67927	4.31525	5.31679	7.154	7.24919	5.71441	6.15474	8.16881	5.19348	6.23938	6.56759	5.1076	6.60176	6.13787
ITGA5	3.09573	6.15499	6.95485	8.40621	6.90615	6.79015	7.69113	5.9374	4.61318	5.20615	7.17434	6.5266	5.06851	4.57605	5.24549	5.52783	5.22816	6.47243	6.30404	7.00017	4.98657	6.8527	6.44421	4.86641	5.02717	6.99632	6.17491	4.30816	4.30453	6.05358	5.53187	3.59391	4.98751	4.41904	4.40378	7.97945	7.60832	5.9789	4.77232	6.61259	5.83821	4.43826	6.30757	5.47231	4.48501	2.30075	6.17982	4.91858	2.48158
LAMP3	4.29338	5.7784	6.03938	5.8204	6.1473	6.80554	7.30845	3.96348	6.84359	6.01509	5.25788	6.4828	7.16216	5.34832	1.21819	3.17677	4.12723	7.28773	7.14636	6.19256	6.34954	6.15933	4.80904	5.79724	2.71799	7.01547	4.00823	2.97116	3.01759	3.7044	4.20395	5.73568	6.45492	5.61118	3.03334	2.93474	4.27694	4.43262	4.6953	7.0913	5.54735	3.2475	6.00572	5.1402	4.47153	3.65614	6.13654	8.07381	5.72367
LY6E	10.1632	7.87472	8.94166	10.9278	9.20964	10.814	9.79706	8.69435	10.2663	10.384	11.3386	10.04	9.03276	9.22278	9.15841	9.22482	9.35201	10.1074	9.99774	9.99446	10.0568	9.96229	9.54139	10.277	7.21147	10.0782	7.79488	7.19397	7.64889	7.84845	9.37412	9.69471	11	7.80531	7.95036	8.31567	8.21044	7.92551	9.46815	9.73057	9.09736	7.96285	10.7775	9.35272	8.44701	7.63643	8.1831	9.28441	8.78567
MEFV	0.139172	0.102205	1.43031	1.52514	0.721276	1.46759	1.0521	1.48319	1.20404	1.4651	1.79688	1.50031	1.35784	0.16102	1.78703	0.296311	3.15024	1.86735	1.2314	1.38742	0.924205	1.46008	0.642556	1.0429	1.1684	1.30679	0.65392	0.408091	0.752391	1.46484	0.823681	0.215886	1.43926	1.661	0.659608	2.60091	0.484455	1.11307	3.68404	1.76835	1.17383	2.19851	3.49412	0.76221	1.45865	2.7162	1.42335	1.16949	0.501123
MET	2.89684	4.48125	5.27033	5.84399	5.22018	4.82323	6.09635	1.75831	4.32273	4.97552	5.49509	4.40186	2.92302	3.55078	4.16396	4.33326	4.85325	6.13089	5.29393	6.02471	6.17296	5.34455	4.81878	5.83412	5.09194	6.07412	6.27946	3.27754	5.78299	5.52903	3.81761	4.77816	4.3332	5.82524	3.67976	5.18768	6.33709	4.57357	4.71903	4.55428	5.39649	4.77819	5.64147	5.59416	4.56949	3.28842	5.55589	5.53607	4.06292
MMP14	7.16948	8.96048	9.80517	9.0509	10.4549	8.67165	9.24843	8.33629	7.84926	8.466	8.48546	9.42756	8.47987	8.61224	7.13976	7.89437	8.40146	8.49756	9.46396	8.54182	7.49762	8.06405	8.77586	8.17193	7.9255	9.33251	9.40083	6.76546	6.8148	7.94559	8.57431	7.45938	6.92233	7.05437	7.18324	10.0311	10.4448	8.19009	7.52619	7.98467	8.51777	7.40133	9.10119	7.76919	7.95469	6.04671	8.13475	8.76388	6.30368
MXD1	4.84154	4.41683	4.7171	5.34861	5.15683	5.86529	5.49293	6.41407	4.53148	6.68151	5.21139	4.32939	4.98256	5.98054	6.72783	3.02897	6.17722	6.33494	6.99413	7.53563	7.53923	7.76813	5.47281	6.03601	2.03179	5.95639	3.6781	4.44288	5.61306	6.50572	5.25321	4.81478	3.14477	6.81887	4.82473	5.35182	3.5706	5.89264	5.30777	6.05903	4.65143	6.66226	6.10778	5.27893	6.28018	7.07833	6.24928	7.12899	6.18403
NPFFR2	0	0.0531007	0.0424351	0.0240752	0	0.0342795	0	0.0792022	0.036483	0	3.01114	1.68161	0	0	0.0363923	0.0441154	0	0.0368734	0	0	1.14125	0	0.030868	0	0	0	0.767956	0	1.40263	0	0	0	0	0.0285519	2.24512	0.0664738	0	0.242161	0	0	0.252274	2.10955	0	0.348751	0.0355931	0	0.138123	0.0586601	0
OLR1	0.346413	1.34107	2.72694	6.14111	4.47596	3.12107	2.55736	2.81382	2.33103	4.42252	3.8979	4.59416	1.69837	1.24938	0.329148	0.541276	6.38234	2.65853	2.93557	4.05384	2.71012	2.15857	1.32307	0.622711	1.8899	2.5841	3.16848	0.941328	0.463261	1.59366	3.13745	1.18414	3.49891	0.53336	2.2569	3.74504	4.212	1.93382	0.953866	1.5978	3.26536	4.69153	6.33043	3.1897	2.14132	2.39656	2.22497	4.16125	0.467733
OSM	0.524695	0.702713	2.26224	3.49701	4.19265	3.32803	2.86941	2.05266	2.52207	2.06713	1.67635	1.84402	4.53853	1.6445	3.24717	1.50407	3.29887	3.89679	3.46678	1.93524	2.81856	2.13555	2.35123	3.02247	2.1375	1.78162	1.03263	1.99314	1.97433	0.823854	2.47725	1.68157	2.08982	2.36418	2.83922	5.28409	3.19036	3.37997	2.41581	2.58137	2.52405	1.75562	2.06657	2.34738	3.23109	1.3995	3.04312	2.59634	0.258812
P2RY2	3.46784	5.0183	5.67975	4.66158	3.52473	4.52027	5.87244	3.46912	4.74214	4.51139	3.0228	3.03771	3.43132	4.62337	3.37773	2.03489	4.0228	3.89272	5.84242	3.96261	5.0872	4.38926	4.80906	4.68513	0.430402	4.38727	4.48319	5.11724	3.59284	6.32207	3.33311	3.44492	4.38931	5.24351	2.19301	3.0275	4.59696	4.93752	3.59381	4.35822	4.91397	4.73532	5.79003	4.97656	4.16425	4.11046	4.91302	3.88815	4.75076
PCDH7	2.36279	2.59454	4.70912	4.86957	4.63963	3.87436	4.25833	2.10385	0.890082	5.1452	3.82396	2.9841	1.65637	0.961741	1.99328	0.844256	2.95561	3.26084	6.0558	2.56588	1.75708	4.78408	3.56832	6.0806	1.62878	5.29444	4.76585	1.46673	1.43603	5.27811	4.07076	1.67037	3.58473	2.73605	0.795743	2.85395	3.43966	3.40995	0.616552	4.33722	3.73069	1.92417	3.02667	0.779247	2.34871	3.13706	5.07406	3.25873	3.66846
PDE4B	1.83776	2.63888	3.22623	1.56829	3.59774	2.04389	1.9789	2.41143	2.30508	2.36192	2.09602	2.22082	4.01916	2.28995	0.956931	1.706	2.82311	2.6157	2.88223	2.14721	2.91454	1.43065	2.27567	2.2348	1.80941	2.03226	3.49585	5.54943	1.41895	1.07062	2.306	1.50832	3.29269	1.22093	2.67931	3.26344	3.08981	2.03294	1.8552	1.9874	4.15794	1.1167	2.47067	1.76998	1.65409	1.23584	3.33047	4.58401	0.922629
PDPN	6.35718	3.65209	7.20267	7.66522	7.76318	6.77705	6.22096	6.30315	6.78625	6.32167	5.84257	6.43985	6.6683	5.17412	5.70261	4.95397	6.28575	7.47826	7.66349	6.75609	4.09161	7.43313	7.87686	7.77513	2.14223	8.58421	7.4808	4.58652	7.15134	6.10037	5.75847	6.30103	5.96948	4.09724	3.50603	8.40527	7.60412	7.07804	4.77514	6.7879	7.30315	5.58343	6.66954	6.62158	4.95096	4.41577	6.41525	8.15175	4.43348
PLAUR	4.8215	4.2894	5.08565	6.18295	6.01689	4.88985	6.19045	6.27074	4.90074	6.00872	8.83013	5.57132	5.28175	5.94345	4.3819	4.85902	6.35057	6.39924	5.91046	5.72129	5.80877	4.95189	5.38725	5.54843	6.18825	6.07941	4.75042	2.81961	5.52871	4.84316	5.1144	5.62097	5.54318	5.43155	4.74317	6.63566	6.07269	5.69714	5.44197	5.29278	5.8402	5.54703	7.306	5.48159	5.00068	4.99229	4.97839	6.13087	1.91477
RGS16	2.07634	4.55812	4.4407	3.38822	5.84818	2.79418	4.5371	3.91095	3.20003	3.00269	3.81282	4.44442	7.01619	3.62888	1.59037	4.36157	4.07916	3.69514	4.35509	3.31666	5.41869	2.04449	3.35742	3.16369	3.12594	2.48131	2.5653	4.16756	0.966349	2.26694	6.53452	3.21616	2.77281	2.10525	4.42679	5.30878	4.11331	3.94858	3.86527	2.30088	4.9372	2.78906	4.27335	3.88961	4.26915	1.45624	4.67421	4.87953	1.86595
ROS1	0	0.0161514	0.0999123	5.25093	4.20556	1.56399	0.638312	0.0715399	0.0110524	2.21257	4.2781	1.9407	0.0970561	0.563686	0.316692	0.0785328	0.0265013	0.0764438	2.95901	0.307922	1.13209	0.108738	3.15538	0.0290307	0.00827775	0.78918	2.7589	0.911469	0.452452	0.0311332	0.0297509	0.0177466	0.0469415	0.0257458	0.057146	0.914538	1.10626	0.0877616	0.32797	0.232987	0.156729	0.79781	0.180528	0.0117981	0.801194	0.00782991	0.148754	0.16141	0.054438
RTP4	2.99492	2.62742	4.98951	3.33541	5.2757	5.99673	6.4217	4.98499	7.70059	5.56508	5.36819	5.79848	5.54999	5.94141	2.73591	2.18116	4.11332	6.45826	6.0392	5.95671	5.09485	4.37154	3.4351	5.99047	4.95919	5.1999	3.377	3.4346	2.38089	3.53441	4.09726	3.06751	7.25955	5.60127	4.12291	2.41431	2.99744	4.85311	2.51576	5.40034	3.68849	2.32188	5.65785	6.28393	4.03846	3.27293	4.96764	5.55513	4.09685
SCN1B	1.5199	1.85594	3.52235	3.02522	2.50248	0.940978	2.32695	3.51348	3.63423	0.590446	2.81209	2.7006	1.85867	1.70108	0.700825	3.2725	1.97787	1.18955	1.56154	2.78056	1.20592	1.29156	1.60962	2.0301	1.71683	1.14375	3.22357	7.04746	0.548948	0.688304	3.61107	1.25553	4.44715	1.32702	1.8179	4.8171	3.91232	1.01821	1.20206	0.812056	2.06641	0.441892	1.43952	2.28201	1.33118	0.492343	1.96746	2.05074	0.389857
SELE	0.0893147	0.931024	4.10072	0.544851	0.969151	1.65655	0.906172	1.27663	2.46457	3.03163	0.843334	2.93924	8.0292	2.00119	0.0374343	1.82381	4.50097	1.73014	3.41408	0.913237	3.71825	1.18067	1.20975	3.90472	1.17129	0.132199	2.86158	2.36055	0.265402	1.14715	3.72999	2.11419	1.6241	2.61868	3.83438	1.64845	2.3618	1.07143	2.84001	1.89308	2.51577	1.00393	0.26285	2.3288	3.87011	0.92231	2.63715	3.69441	0.419731
SERPINE1	5.938	7.15409	9.24001	11.5251	8.47495	9.13868	8.32957	7.22587	6.1933	8.7258	8.93147	7.89059	4.92421	7.17815	7.40458	5.97932	7.17338	9.70096	9.60414	9.71518	7.21837	8.97218	7.48601	8.22662	6.41954	9.70194	8.09005	4.81031	8.40557	8.19545	7.456	7.13953	3.88805	5.58506	6.22332	11.1988	9.5591	9.31167	7.16574	10.44	7.03299	6.80589	8.81896	5.49455	5.64398	4.57189	8.10679	7.02181	5.26286
SLC11A2	1.73772	4.40385	4.03736	3.45278	3.7973	3.03576	3.51749	3.73177	3.36965	3.35406	3.74514	3.46647	3.58656	4.49571	2.0132	2.85775	3.54171	3.83714	4.12554	3.32972	4.45539	2.63307	3.96389	4.05126	3.46245	3.37405	4.45262	3.18488	3.54187	3.26711	3.54956	2.19013	2.70079	3.92815	4.29328	4.0004	3.86943	3.08623	3.71302	3.19314	3.6788	3.9997	3.29793	4.47538	4.38357	4.0096	3.37523	4.48905	4.77907
SLC4A4	0.0167445	0.251456	0.49844	0.0992511	0.268709	0.0386284	0.513016	0.450184	0.0908975	0.257214	0.543292	0.173487	0.3599	0.0764832	0.100408	0.0250594	0.908253	0.159457	0.125397	0.0266293	0.482214	0.0233913	0.41088	0.13158	0.119696	0.032176	0.612415	1.06365	0.133448	0.0292717	0.218031	0.0166809	0.0549786	0.0401168	0.25075	0.262509	0.603466	0.0521826	0.0196372	0.464699	0.137666	0.103453	0.119167	0.187612	0.069471	0	0.117752	0.113645	0.0449052
SLC7A2	4.612	1.21427	2.17305	3.0314	1.20115	0.19347	3.58899	3.20714	3.52943	1.47263	1.68822	1.73977	3.09522	2.53455	0.105992	1.05302	1.363	1.05231	1.14834	0.687801	2.1916	0.390884	0.465476	3.74449	3.37471	0.792047	2.75126	3.84687	0.269039	0.551986	1.01545	0.52888	1.05409	2.72526	1.00856	2.34105	3.23217	0.247312	0.685978	0.637872	4.56353	1.28392	2.49056	1.59246	1.67422	0.332964	1.41848	2.48717	1.69831
SPHK1	4.50354	5.28145	6.4162	6.16427	7.14196	5.4388	5.28419	5.20337	5.3107	5.43581	6.33627	5.41628	5.16026	6.06993	5.54204	7.34981	5.55989	5.13636	5.45321	5.69922	3.98559	5.85429	5.43881	5.34239	6.64014	6.24949	5.74051	4.08559	4.29936	4.66622	5.89999	6.0347	6.16372	4.94838	4.96898	6.52746	6.83181	6.60052	5.56426	5.86479	4.84987	3.94522	6.3122	5.76687	4.84031	4.21653	4.38034	5.47696	3.49442
TACR1	0.0262881	0.0703721	1.52798	0.0838315	0.116533	0.0603866	0.114187	0.154275	0.460065	0.0999445	0	0.070828	0.425793	0.215118	0.0950732	0.0197726	0.873653	0.064912	0.345035	0.0417259	0.587233	0.00925664	0.957479	0.2394	0.0483276	0.0503627	0.772332	0.681874	0.204958	0.195709	0.0863427	0.308172	0.538808	0.350921	0.390632	0.116133	0.343463	0.0654534	0.216488	0.410597	0.255932	0.0140102	0.0524036	0.461262	0.180416	0	1.12945	0.403537	0.701373
TNFRSF9	1.99115	0.533107	2.32313	1.30289	2.52631	1.87928	3.4214	2.25852	2.79203	2.14106	1.80223	2.96596	4.56628	0.281794	0.351677	0.865096	1.22771	1.89913	2.4674	2.07265	1.98465	1.23877	1.56077	0.531666	2.08706	1.13185	1.9757	0.616594	0.449615	0.233825	1.17521	0.576731	1.39577	0.52548	0.95799	1.8233	1.81484	1.1978	0.34651	1.16758	3.87283	1.00456	1.36254	1.81842	1.30482	0.654433	3.29024	2.23367	1.16775
TNFSF15	1.15372	0.74215	1.47779	0.839964	1.2777	0.323836	1.79331	0.646451	1.55083	1.22928	1.69024	0.8031	2.23139	0.316416	0.0751522	1.31359	1.43214	1.12723	0.875061	1.01913	2.22898	0.277647	0.667651	0.720473	0.350549	0.372728	2.78634	1.78209	0.188265	1.10523	0.435871	0.681615	1.17615	0.665146	0.376013	1.22621	1.82049	0.366103	0.204775	0.508839	4.24906	0.211111	2.18613	2.62478	0.44203	0.217328	1.63089	3.91377	0.735827
TPBG	3.05838	5.79032	4.98272	5.69037	5.8446	5.87348	5.69861	4.7079	6.38374	4.95537	4.59341	4.71281	3.83647	4.55307	4.63854	3.86069	5.26707	6.32829	5.97053	5.12553	4.53737	5.56893	6.53708	6.46467	4.29002	6.50989	5.22773	3.56849	5.48225	6.17473	5.64472	4.4713	4.88803	4.8254	4.18987	5.88998	5.9834	5.64189	5.62219	5.53777	4.62592	4.76189	6.33514	5.8616	4.90611	4.82033	5.70806	4.79879	2.87994
VIP	0.0437787	0.078386	1.66827	0.104582	0.190241	0.0507592	0.064884	0.0593863	0.0540023	0.0487096	0.298523	0.70693	0.253069	0.0509161	0.296627	0.0652179	0.743534	0.107164	0.400042	0	0.418659	0	0.133068	0.09384	0.329808	0.056142	0.504566	0.681561	0.242076	0.0760053	0.141874	0.243857	0.219124	0.200173	0.356768	0.737374	0.209955	0.108045	0.325597	0.0474442	0.112776	0.135012	0.168588	0.166298	0.290654	0.147907	0.124035	0	0
[truncated: 408 more columns]
