# Supplementary material for: Effects of immune inflammation in head and neck squamous cell carcinoma: Tumor microenvironment, drug resistance, and clinical outcomes
Source: Front Genet. 2022 Dec 12;13:1085700. doi: 10.3389/fgene.2022.1085700 (PMC9790931; doi:10.3389/fgene.2022.1085700)
Supplement: Supplementary file 4 [file Table1.XLSX]

## Sheet: Table S1
Gene Symbol
ABCA1
ABI1
ACVR1B
ACVR2A
ADM
ADORA2B
ADRM1
AHR
APLNR
AQP9
ATP2A2
ATP2B1
ATP2C1
AXL
BDKRB1
BEST1
BST2
BTG2
C3AR1
C5AR1
CALCRL
CCL17
CCL2
CCL20
CCL22
CCL24
CCL5
CCL7
CCR7
CCRL2
CD14
CD40
CD48
CD55
CD69
CD70
CD82
CDKN1A
CHST2
CLEC5A
CMKLR1
CSF1
CSF3
CSF3R
CX3CL1
CXCL10
CXCL11
CXCL6
CXCL8
CXCL9
CXCR6
CYBB
DCBLD2
EBI3
EDN1
EIF2AK2
EMP3
EREG
F3
FFAR2
FPR1
FZD5
GABBR1
GCH1
GNA15
GNAI3
GP1BA
GPC3
GPR132
GPR183
HAS2
HBEGF
HIF1A
HPN
HRH1
ICAM1
ICAM4
ICOSLG
IFITM1
IFNAR1
IFNGR2
IL10
IL10RA
IL12B
IL15
IL15RA
IL18
IL18R1
IL18RAP
IL1A
IL1B
IL1R1
IL2RB
IL4R
IL6
IL7R
INHBA
IRAK2
IRF1
IRF7
ITGA5
ITGB3
ITGB8
KCNA3
KCNJ2
KCNMB2
KIF1B
KLF6
LAMP3
LCK
LCP2
LDLR
LIF
LPAR1
LTA
LY6E
LYN
MARCO
MEFV
MEP1A
MET
MMP14
MSR1
MXD1
MYC
NAMPT
NDP
NFKB1
NFKBIA
NLRP3
NMI
NMUR1
NOD2
NPFFR2
OLR1
OPRK1
OSM
OSMR
P2RX4
P2RX7
P2RY2
PCDH7
PDE4B
PDPN
PIK3R5
PLAUR
PROK2
PSEN1
PTAFR
PTGER2
PTGER4
PTGIR
PTPRE
PVR
RAF1
RASGRP1
RELA
RGS1
RGS16
RHOG
RIPK2
RNF144B
ROS1
RTP4
SCARF1
SCN1B
SELE
SELL
SEMA4D
SERPINE1
SGMS2
SLAMF1
SLC11A2
SLC1A2
SLC28A2
SLC31A1
SLC31A2
SLC4A4
SLC7A1
SLC7A2
SPHK1
SRI
STAB1
TACR1
TACR3
TAPBP
TIMP1
TLR1
TLR2
TLR3
TNFAIP6
TNFRSF1B
TNFRSF9
TNFSF10
TNFSF15
TNFSF9
TPBG
VIP

## Sheet: Table S2
ONTOLOGY	ID	Description	GeneRatio	BgRatio	pvalue	p.adjust	qvalue	geneID	Count
BP	GO:0031341	regulation of cell killing	19/416	98/18670	4.68406e-13	1.6427e-09	1.47079e-09	CD5L/CR1L/FCER2/IFNG/IL12B/IL13/KIR2DL4/SH2D1A/NOS2/NCR1/CD226/CD160/KLRK1/STAP1/CRTAM/IL21/SLAMF6/NCR3/KLRC4-KLRK1	19
BP	GO:0002228	natural killer cell mediated immunity	15/416	64/18670	7.59804e-12	1.33232e-08	1.19289e-08	IL12B/KIR2DL4/KIR3DL1/KLRC2/KLRD1/SH2D1A/NCR1/CD226/CD160/KLRK1/CRTAM/IL21/SLAMF6/NCR3/KLRC4-KLRK1	15
BP	GO:0031343	positive regulation of cell killing	15/416	68/18670	1.94815e-11	2.27738e-08	2.03906e-08	CD5L/FCER2/IFNG/IL12B/SH2D1A/NOS2/CD226/CD160/KLRK1/STAP1/CRTAM/IL21/SLAMF6/NCR3/KLRC4-KLRK1	15
BP	GO:0002717	positive regulation of natural killer cell mediated immunity	11/416	33/18670	7.34092e-11	6.43615e-08	5.76262e-08	IL12B/KIR2DL4/SH2D1A/CD226/CD160/KLRK1/CRTAM/IL21/SLAMF6/NCR3/KLRC4-KLRK1	11
BP	GO:0042269	regulation of natural killer cell mediated cytotoxicity	12/416	44/18670	1.41649e-10	9.93524e-08	8.89554e-08	IL12B/KIR2DL4/SH2D1A/NCR1/CD226/CD160/KLRK1/CRTAM/IL21/SLAMF6/NCR3/KLRC4-KLRK1	12
BP	GO:0001906	cell killing	21/416	168/18670	1.74278e-10	1.01866e-07	9.12056e-08	CD5L/CHGA/CR1L/FCER2/IFNG/IL12B/IL13/KIR2DL4/KIR3DL1/SH2D1A/NOS2/NCR1/CD226/CD160/KLRK1/STAP1/CRTAM/IL21/SLAMF6/NCR3/KLRC4-KLRK1	21
BP	GO:0002715	regulation of natural killer cell mediated immunity	12/416	46/18670	2.51014e-10	1.25758e-07	1.12598e-07	IL12B/KIR2DL4/SH2D1A/NCR1/CD226/CD160/KLRK1/CRTAM/IL21/SLAMF6/NCR3/KLRC4-KLRK1	12
BP	GO:0051480	regulation of cytosolic calcium ion concentration	30/416	357/18670	5.10019e-10	1.94112e-07	1.73798e-07	ADRA1A/AGTR1/FASLG/ATP2B2/ATP2B3/AVPR1B/CXCR5/CALB1/CD19/MS4A1/CCR6/DRD1/ESR1/CXCR3/GPR18/GPR33/GRIN2C/IL2/IL13/KCNA5/NTSR1/PLA2G1B/GPR55/P2RX2/P2RY10/TRPV5/JPH3/PROK2/RIC3/GPR174	30
BP	GO:0045954	positive regulation of natural killer cell mediated cytotoxicity	10/416	30/18670	5.46569e-10	1.94112e-07	1.73798e-07	IL12B/SH2D1A/CD226/CD160/KLRK1/CRTAM/IL21/SLAMF6/NCR3/KLRC4-KLRK1	10
BP	GO:0042267	natural killer cell mediated cytotoxicity	13/416	60/18670	5.53498e-10	1.94112e-07	1.73798e-07	IL12B/KIR2DL4/KIR3DL1/SH2D1A/NCR1/CD226/CD160/KLRK1/CRTAM/IL21/SLAMF6/NCR3/KLRC4-KLRK1	13
BP	GO:0001910	regulation of leukocyte mediated cytotoxicity	14/416	78/18670	1.67372e-09	5.33611e-07	4.7777e-07	IL12B/KIR2DL4/SH2D1A/NOS2/NCR1/CD226/CD160/KLRK1/STAP1/CRTAM/IL21/SLAMF6/NCR3/KLRC4-KLRK1	14
BP	GO:0055074	calcium ion homeostasis	34/416	471/18670	1.90302e-09	5.56158e-07	4.97957e-07	ADRA1A/AGTR1/FASLG/ATP2B2/ATP2B3/AVPR1B/CXCR5/CALB1/CASR/CD19/MS4A1/CHRNA7/CCR6/DRD1/ESR1/CXCR3/GPR18/GPR33/GRIN2C/IL2/IL13/KCNA5/KEL/NTSR1/PLA2G1B/GPR55/KL/P2RX2/P2RY10/TRPV5/JPH3/PROK2/RIC3/GPR174	34
BP	GO:0001912	positive regulation of leukocyte mediated cytotoxicity	12/416	56/18670	2.94541e-09	7.94581e-07	7.1143e-07	IL12B/SH2D1A/NOS2/CD226/CD160/KLRK1/STAP1/CRTAM/IL21/SLAMF6/NCR3/KLRC4-KLRK1	12
BP	GO:0006874	cellular calcium ion homeostasis	33/416	458/18670	3.48278e-09	8.72435e-07	7.81137e-07	ADRA1A/AGTR1/FASLG/ATP2B2/ATP2B3/AVPR1B/CXCR5/CALB1/CASR/CD19/MS4A1/CHRNA7/CCR6/DRD1/ESR1/CXCR3/GPR18/GPR33/GRIN2C/IL2/IL13/KCNA5/KEL/NTSR1/PLA2G1B/GPR55/P2RX2/P2RY10/TRPV5/JPH3/PROK2/RIC3/GPR174	33
BP	GO:0072503	cellular divalent inorganic cation homeostasis	34/416	493/18670	6.06682e-09	1.41842e-06	1.26999e-06	ADRA1A/AGTR1/FASLG/ATP2B2/ATP2B3/AVPR1B/CXCR5/CALB1/CASR/CD19/MS4A1/CHRNA7/CCR6/DRD1/ESR1/CXCR3/GPR18/GPR33/GRIN2C/IL2/IL13/KCNA5/KEL/NTSR1/PLA2G1B/GPR55/P2RX2/P2RY10/TRPV5/JPH3/PROK2/RIC3/GPR174/SLC30A8	34
BP	GO:0007204	positive regulation of cytosolic calcium ion concentration	26/416	319/18670	1.41086e-08	3.09243e-06	2.76881e-06	ADRA1A/AGTR1/FASLG/AVPR1B/CXCR5/CD19/MS4A1/CCR6/DRD1/ESR1/CXCR3/GPR18/GPR33/GRIN2C/IL2/IL13/NTSR1/PLA2G1B/GPR55/P2RX2/P2RY10/TRPV5/JPH3/PROK2/RIC3/GPR174	26
BP	GO:0001909	leukocyte mediated cytotoxicity	15/416	107/18670	1.50014e-08	3.0947e-06	2.77085e-06	IL12B/KIR2DL4/KIR3DL1/SH2D1A/NOS2/NCR1/CD226/CD160/KLRK1/STAP1/CRTAM/IL21/SLAMF6/NCR3/KLRC4-KLRK1	15
BP	GO:0006968	cellular defense response	11/416	53/18670	1.93672e-08	3.77338e-06	3.3785e-06	CD5L/CCR6/ITK/KIR2DL4/KIR3DL2/KLRC2/KLRC3/SH2D1A/NCR1/KLRG1/TRAT1	11
BP	GO:0002708	positive regulation of lymphocyte mediated immunity	14/416	105/18670	8.68578e-08	1.60321e-05	1.43544e-05	FCER2/IL2/IL12B/KIR2DL4/SH2D1A/CD226/CD160/KLRK1/TBX21/CRTAM/IL21/SLAMF6/NCR3/KLRC4-KLRK1	14
BP	GO:0002449	lymphocyte mediated immunity	26/416	352/18670	1.02739e-07	1.80153e-05	1.613e-05	CD19/CD40LG/CCR6/CR2/CRP/FCER2/IGLL1/IL2/IL12B/KIR2DL4/KIR3DL1/KLRC2/KLRD1/SH2D1A/NCR1/CD226/CD160/KLRK1/TBX21/CRTAM/AICDA/IL21/SLAMF6/GAPT/NCR3/KLRC4-KLRK1	26
BP	GO:0030098	lymphocyte differentiation	26/416	353/18670	1.08663e-07	1.81468e-05	1.62478e-05	CD3G/CD19/MS4A1/CD40LG/CDH17/CCR6/CR2/FLT3/FUT7/GPR18/IFNG/IL2/IL12B/ITK/LY9/EOMES/TESPA1/IKZF3/PLA2G2D/TBX21/AICDA/SLAMF6/FCRL3/NKX2-3/ZNF683/THEMIS	26
BP	GO:0042110	T cell activation	30/416	464/18670	2.00507e-07	3.19626e-05	2.86178e-05	CD3G/CD8B/CD40LG/CCR6/FUT7/GPR18/IFNG/IL2/IL12B/ITK/LY9/PAK3/EOMES/GRAP2/TESPA1/CD160/KLRK1/PLA2G2D/TBX21/LAX1/SIRPG/IL21/SLAMF6/TMIGD2/BTLA/NKX2-3/CLECL1/ZNF683/THEMIS/KLRC4-KLRK1	30
BP	GO:0002705	positive regulation of leukocyte mediated immunity	15/416	133/18670	2.8515e-07	4.34792e-05	3.89292e-05	FCER2/IL2/IL12B/IL13/KIR2DL4/SH2D1A/CD226/CD160/KLRK1/TBX21/CRTAM/IL21/SLAMF6/NCR3/KLRC4-KLRK1	15
BP	GO:0007200	phospholipase C-activating G protein-coupled receptor signaling pathway	13/416	100/18670	3.39899e-07	4.96677e-05	4.44701e-05	ADRA1A/AGTR1/CASR/CCKAR/CHGA/DRD1/ESR1/GPR18/GPR33/GPR55/P2RY10/P2RY12/GPR174	13
BP	GO:0046632	alpha-beta T cell differentiation	13/416	101/18670	3.82333e-07	5.36336e-05	4.8021e-05	FUT7/GPR18/IFNG/IL2/IL12B/ITK/LY9/EOMES/PLA2G2D/TBX21/SLAMF6/NKX2-3/ZNF683	13
BP	GO:0002706	regulation of lymphocyte mediated immunity	15/416	149/18670	1.2416e-06	0.000167472	0.000149946	FCER2/IL2/IL12B/KIR2DL4/SH2D1A/NCR1/CD226/CD160/KLRK1/TBX21/CRTAM/IL21/SLAMF6/NCR3/KLRC4-KLRK1	15
BP	GO:0046631	alpha-beta T cell activation	14/416	138/18670	2.56132e-06	0.000332687	0.000297872	FUT7/GPR18/IFNG/IL2/IL12B/ITK/LY9/EOMES/CD160/PLA2G2D/TBX21/SLAMF6/NKX2-3/ZNF683	14
BP	GO:0002429	immune response-activating cell surface receptor signaling pathway	28/416	473/18670	2.91112e-06	0.000364617	0.000326461	BLK/BTN1A1/CD3G/CD19/MS4A1/CR2/GPR33/IGLL1/ITK/PAK3/GRAP2/TESPA1/CD226/CD160/KLRK1/STAP1/TRAT1/UBASH3A/LAX1/MUC13/CLEC6A/FCRL3/PSMA8/BTNL9/CLEC4C/NCR3/THEMIS/KLRC4-KLRK1	28
BP	GO:0042113	B cell activation	21/416	310/18670	6.83649e-06	0.000826744	0.000740227	CXCR5/CD19/MS4A1/CD40LG/CDH17/CCR6/CR2/FLT3/IGLL1/IL2/IL13/IKZF3/TNFRSF13B/TBX21/LAX1/AICDA/IL21/FCRL1/FCRL3/NKX2-3/GAPT	21
BP	GO:0042100	B cell proliferation	11/416	95/18670	8.57876e-06	0.00100286	0.00089791	CD19/MS4A1/CD40LG/CR2/IL2/IL13/IKZF3/TNFRSF13B/IL21/FCRL3/GAPT	11
BP	GO:0002703	regulation of leukocyte mediated immunity	16/416	201/18670	1.18645e-05	0.00134221	0.00120175	FCER2/IL2/IL12B/IL13/KIR2DL4/SH2D1A/NCR1/CD226/CD160/KLRK1/TBX21/CRTAM/IL21/SLAMF6/NCR3/KLRC4-KLRK1	16
BP	GO:0032729	positive regulation of interferon-gamma production	9/416	65/18670	1.31619e-05	0.0013827	0.001238	IL2/IL12B/ISL1/CD226/CD160/KLRK1/IL21/SLAMF6/KLRC4-KLRK1	9
BP	GO:0050854	regulation of antigen receptor-mediated signaling pathway	9/416	65/18670	1.31619e-05	0.0013827	0.001238	BLK/CD19/TESPA1/CD226/CD160/STAP1/TRAT1/UBASH3A/FCRL3	9
BP	GO:0002285	lymphocyte activation involved in immune response	15/416	181/18670	1.37398e-05	0.0013827	0.001238	CD19/CD40LG/CDH17/CCR6/IFNG/IL2/IL12B/LY9/EOMES/TBX21/AICDA/SLAMF6/NKX2-3/GAPT/ZNF683	15
BP	GO:0002697	regulation of immune effector process	26/416	458/18670	1.37994e-05	0.0013827	0.001238	CD5L/CD19/CD40LG/CPB2/CR1L/CR2/FCER2/IFNG/IL2/IL12B/IL13/KIR2DL4/SH2D1A/NCR1/CD226/CFHR4/CD160/KLRK1/TBX21/CRTAM/IL21/SLAMF6/FCRL3/ZNF683/NCR3/KLRC4-KLRK1	26
BP	GO:0002696	positive regulation of leukocyte activation	23/416	380/18670	1.58442e-05	0.00154349	0.00138197	CD40LG/IFNG/IGLL1/IL2/IL12B/IL13/MMP8/PAK3/GRAP2/TESPA1/CD226/CD160/KLRK1/STAP1/TBX21/SIRPG/IL21/TTBK1/FCRL3/TMIGD2/BTLA/CLECL1/KLRC4-KLRK1	23
BP	GO:0097756	negative regulation of blood vessel diameter	10/416	84/18670	1.71928e-05	0.0016296	0.00145906	ADRA1A/AGTR1/AVPR1B/CASR/CHGA/CRP/DBH/HTR1D/KCNA5/KEL	10
BP	GO:0032740	positive regulation of interleukin-17 production	5/416	17/18670	2.65948e-05	0.00245442	0.00219757	IL2/IL12B/LY9/IL21/SLAMF6	5
BP	GO:0050867	positive regulation of cell activation	23/416	394/18670	2.80457e-05	0.00248948	0.00222896	CD40LG/IFNG/IGLL1/IL2/IL12B/IL13/MMP8/PAK3/GRAP2/TESPA1/CD226/CD160/KLRK1/STAP1/TBX21/SIRPG/IL21/TTBK1/FCRL3/TMIGD2/BTLA/CLECL1/KLRC4-KLRK1	23
BP	GO:0002699	positive regulation of immune effector process	16/416	216/18670	2.8942e-05	0.00248948	0.00222896	FCER2/IFNG/IL2/IL12B/IL13/KIR2DL4/SH2D1A/CD226/CD160/KLRK1/TBX21/CRTAM/IL21/SLAMF6/NCR3/KLRC4-KLRK1	16
BP	GO:0030217	T cell differentiation	17/416	240/18670	2.91043e-05	0.00248948	0.00222896	CD3G/CCR6/FUT7/GPR18/IFNG/IL2/IL12B/ITK/LY9/EOMES/TESPA1/PLA2G2D/TBX21/SLAMF6/NKX2-3/ZNF683/THEMIS	17
BP	GO:0050851	antigen receptor-mediated signaling pathway	20/416	316/18670	3.0139e-05	0.0025166	0.00225325	BLK/BTN1A1/CD3G/CD19/MS4A1/IGLL1/ITK/PAK3/GRAP2/TESPA1/CD226/CD160/STAP1/TRAT1/UBASH3A/LAX1/FCRL3/PSMA8/BTNL9/THEMIS	20
BP	GO:0031295	T cell costimulation	8/416	56/18670	3.16405e-05	0.00258054	0.00231049	CD40LG/PAK3/GRAP2/CD160/KLRK1/TMIGD2/BTLA/KLRC4-KLRK1	8
BP	GO:0002312	B cell activation involved in immune response	9/416	73/18670	3.41666e-05	0.00272323	0.00243825	CD19/CD40LG/CDH17/CCR6/IL2/TBX21/AICDA/NKX2-3/GAPT	9
BP	GO:0031294	lymphocyte costimulation	8/416	57/18670	3.60985e-05	0.00276756	0.00247794	CD40LG/PAK3/GRAP2/CD160/KLRK1/TMIGD2/BTLA/KLRC4-KLRK1	8
BP	GO:0072538	T-helper 17 type immune response	6/416	29/18670	3.6301e-05	0.00276756	0.00247794	IL2/IL12B/LY9/TBX21/SLAMF6/NLRP10	6
BP	GO:0043367	CD4-positive, alpha-beta T cell differentiation	9/416	74/18670	3.81424e-05	0.0028009	0.00250779	FUT7/IFNG/IL2/IL12B/LY9/PLA2G2D/TBX21/SLAMF6/NKX2-3	9
BP	GO:0035710	CD4-positive, alpha-beta T cell activation	10/416	92/18670	3.83357e-05	0.0028009	0.00250779	FUT7/IFNG/IL2/IL12B/LY9/CD160/PLA2G2D/TBX21/SLAMF6/NKX2-3	10
BP	GO:0032609	interferon-gamma production	11/416	113/18670	4.46561e-05	0.0031961	0.00286163	IL2/IL12B/ISL1/ITK/EOMES/CD226/CD160/KLRK1/IL21/SLAMF6/KLRC4-KLRK1	11
BP	GO:0010518	positive regulation of phospholipase activity	8/416	59/18670	4.65985e-05	0.00326842	0.00292639	ADRA1A/AGTR1/AVPR1B/ESR1/ITK/PLA2G1B/GPR55/P2RY12	8
BP	GO:0001819	positive regulation of cytokine production	25/416	464/18670	4.77064e-05	0.00328052	0.00293722	CD40LG/CSF2/IFNG/IL2/IL12B/IL13/IL17A/ISL1/KIR2DL4/LY9/MMP8/CD226/CD160/KLRK1/IL26/CRTAM/IL21/CLEC6A/SLAMF6/TMIGD2/CCBE1/PYHIN1/NLRP9/NLRP10/KLRC4-KLRK1	25
BP	GO:0050870	positive regulation of T cell activation	15/416	202/18670	4.97353e-05	0.00335426	0.00300325	CD40LG/IFNG/IL2/IL12B/PAK3/GRAP2/TESPA1/CD160/KLRK1/SIRPG/IL21/TMIGD2/BTLA/CLECL1/KLRC4-KLRK1	15
BP	GO:0051482	positive regulation of cytosolic calcium ion concentration involved in phospholipase C-activating G protein-coupled signaling pathway	6/416	31/18670	5.41857e-05	0.00358546	0.00321025	AGTR1/DRD1/GPR18/GPR55/P2RY10/GPR174	6
BP	GO:1903037	regulation of leukocyte cell-cell adhesion	19/416	304/18670	5.62198e-05	0.00365117	0.00326908	CD40LG/IFNG/IL2/IL12B/PAK3/CCL25/GRAP2/TESPA1/CD160/KLRK1/PLA2G2D/TBX21/LAX1/SIRPG/IL21/TMIGD2/BTLA/CLECL1/KLRC4-KLRK1	19
BP	GO:0007611	learning or memory	17/416	256/18670	6.54363e-05	0.00417246	0.00373582	CALB1/CHRNA7/DBH/DRD1/GIP/NTSR1/RASGRF1/CNTN2/DGKI/NRXN1/TBR1/CUX2/JPH3/NETO1/TTBK1/LRRN4/TIFAB	17
BP	GO:0002836	positive regulation of response to tumor cell	4/416	11/18670	7.08148e-05	0.00435697	0.00390103	IL12B/CD226/CD160/CRTAM	4
BP	GO:0002839	positive regulation of immune response to tumor cell	4/416	11/18670	7.08148e-05	0.00435697	0.00390103	IL12B/CD226/CD160/CRTAM	4
BP	GO:0050863	regulation of T cell activation	19/416	314/18670	8.64698e-05	0.00522844	0.00468129	CD40LG/IFNG/IL2/IL12B/PAK3/GRAP2/TESPA1/CD160/KLRK1/PLA2G2D/TBX21/LAX1/SIRPG/IL21/TMIGD2/BTLA/CLECL1/ZNF683/KLRC4-KLRK1	19
BP	GO:0032660	regulation of interleukin-17 production	6/416	34/18670	9.35424e-05	0.00546755	0.00489539	IFNG/IL2/IL12B/LY9/IL21/SLAMF6	6
BP	GO:0043368	positive T cell selection	6/416	34/18670	9.35424e-05	0.00546755	0.00489539	CD3G/IL12B/LY9/TBX21/SLAMF6/THEMIS	6
BP	GO:0042509	regulation of tyrosine phosphorylation of STAT protein	9/416	83/18670	9.51074e-05	0.0054679	0.00489569	CSF2/FLT3/IFNG/IL2/IL12B/IL13/ISL1/IL21/IL22RA2	9
BP	GO:0051249	regulation of lymphocyte activation	25/416	485/18670	9.67214e-05	0.005471	0.00489847	CD19/CD40LG/IFNG/IGLL1/IL2/IL12B/IL13/PAK3/GRAP2/TESPA1/CD160/IKZF3/KLRK1/TNFRSF13B/PLA2G2D/TBX21/LAX1/SIRPG/IL21/FCRL3/TMIGD2/BTLA/CLECL1/ZNF683/KLRC4-KLRK1	25
BP	GO:0050806	positive regulation of synaptic transmission	13/416	168/18670	0.000103371	0.00571838	0.00511996	ADRA1A/CALB1/CHRNA7/DRD1/GIP/GRIN2C/NTSR1/RAB3B/LGI1/NRXN1/CUX2/RETN/NETO1	13
BP	GO:0072540	T-helper 17 cell lineage commitment	4/416	12/18670	0.000104356	0.00571838	0.00511996	IL12B/LY9/TBX21/SLAMF6	4
BP	GO:0050714	positive regulation of protein secretion	17/416	268/18670	0.000114647	0.00618564	0.00553832	BLK/CASR/GIP/IFNG/IL2/IL13/IL17A/ISL1/MMP8/PLA2G1B/CD160/MYRIP/IL26/CRTAM/CLEC6A/SLC30A8/NLRP10	17
BP	GO:1903039	positive regulation of leukocyte cell-cell adhesion	15/416	218/18670	0.000117659	0.00625196	0.00559771	CD40LG/IFNG/IL2/IL12B/PAK3/GRAP2/TESPA1/CD160/KLRK1/SIRPG/IL21/TMIGD2/BTLA/CLECL1/KLRC4-KLRK1	15
BP	GO:0050890	cognition	18/416	296/18670	0.000124066	0.00647136	0.00579414	CALB1/CHRNA7/DBH/DRD1/GIP/NTSR1/RASGRF1/CNTN2/DGKI/NRXN1/TBR1/CUX2/JPH3/NETO1/TTBK1/JAKMIP1/LRRN4/TIFAB	18
BP	GO:0007260	tyrosine phosphorylation of STAT protein	9/416	86/18670	0.000125478	0.00647136	0.00579414	CSF2/FLT3/IFNG/IL2/IL12B/IL13/ISL1/IL21/IL22RA2	9
BP	GO:0045089	positive regulation of innate immune response	21/416	381/18670	0.000139551	0.00709282	0.00635057	ESR1/IL12B/KIR2DL4/SH2D1A/PAK3/CD226/CD160/KLRK1/LILRA4/CRTAM/MUC13/IL21/TLR10/CLEC6A/SLAMF6/FCRL3/PSMA8/PYHIN1/CLEC4C/NCR3/KLRC4-KLRK1	21
BP	GO:0010517	regulation of phospholipase activity	8/416	70/18670	0.000160302	0.00793023	0.00710035	ADRA1A/AGTR1/AVPR1B/ESR1/ITK/PLA2G1B/GPR55/P2RY12	8
BP	GO:0050708	regulation of protein secretion	24/416	472/18670	0.00016334	0.00793023	0.00710035	BLK/CASR/CD40LG/CHGA/CRP/GIP/FOXA2/IFNG/IL2/IL13/IL17A/ISL1/KCNA5/MMP8/NOS2/PLA2G1B/CD160/MYRIP/IL26/CRTAM/TLR10/CLEC6A/SLC30A8/NLRP10	24
BP	GO:0046427	positive regulation of JAK-STAT cascade	9/416	89/18670	0.000163564	0.00793023	0.00710035	CSF2/FLT3/IFNG/IL2/IL12B/IL13/ISL1/IL26/IL21	9
BP	GO:0021879	forebrain neuron differentiation	7/416	53/18670	0.000165072	0.00793023	0.00710035	DRD1/SALL1/CNTN2/TBR1/OTP/SALL3/SLC4A10	7
BP	GO:0042531	positive regulation of tyrosine phosphorylation of STAT protein	8/416	71/18670	0.000177197	0.00832829	0.00745675	CSF2/FLT3/IFNG/IL2/IL12B/IL13/ISL1/IL21	8
BP	GO:0032620	interleukin-17 production	6/416	38/18670	0.000178107	0.00832829	0.00745675	IFNG/IL2/IL12B/LY9/IL21/SLAMF6	6
BP	GO:0051251	positive regulation of lymphocyte activation	19/416	334/18670	0.000192685	0.00889138	0.00796092	CD40LG/IFNG/IGLL1/IL2/IL12B/IL13/PAK3/GRAP2/TESPA1/CD160/KLRK1/TBX21/SIRPG/IL21/FCRL3/TMIGD2/BTLA/CLECL1/KLRC4-KLRK1	19
BP	GO:0060193	positive regulation of lipase activity	8/416	72/18670	0.000195528	0.00890541	0.00797348	ADRA1A/AGTR1/AVPR1B/ESR1/ITK/PLA2G1B/GPR55/P2RY12	8
BP	GO:0002834	regulation of response to tumor cell	4/416	14/18670	0.000203689	0.0089813	0.00804143	IL12B/CD226/CD160/CRTAM	4
BP	GO:0002837	regulation of immune response to tumor cell	4/416	14/18670	0.000203689	0.0089813	0.00804143	IL12B/CD226/CD160/CRTAM	4
BP	GO:0022409	positive regulation of cell-cell adhesion	16/416	255/18670	0.000204877	0.0089813	0.00804143	CD40LG/FOXA2/IFNG/IL2/IL12B/PAK3/GRAP2/TESPA1/CD160/KLRK1/SIRPG/IL21/TMIGD2/BTLA/CLECL1/KLRC4-KLRK1	16
BP	GO:1904894	positive regulation of STAT cascade	9/416	92/18670	0.000210833	0.0091283	0.00817305	CSF2/FLT3/IFNG/IL2/IL12B/IL13/ISL1/IL26/IL21	9
BP	GO:0007159	leukocyte cell-cell adhesion	19/416	337/18670	0.000215905	0.00923391	0.0082676	CD40LG/IFNG/IL2/IL12B/PAK3/CCL25/GRAP2/TESPA1/CD160/KLRK1/PLA2G2D/TBX21/LAX1/SIRPG/IL21/TMIGD2/BTLA/CLECL1/KLRC4-KLRK1	19
BP	GO:0045088	regulation of innate immune response	23/416	452/18670	0.000220354	0.00931064	0.0083363	ESR1/IFNG/IL12B/KIR2DL4/SH2D1A/PAK3/NCR1/CD226/CD160/KLRK1/LILRA4/CRTAM/MUC13/IL21/TLR10/CLEC6A/SLAMF6/FCRL3/PSMA8/PYHIN1/CLEC4C/NCR3/KLRC4-KLRK1	23
BP	GO:0060402	calcium ion transport into cytosol	12/416	158/18670	0.000225519	0.0094154	0.0084301	ADRA1A/FASLG/CD19/MS4A1/DRD1/GRIN2C/IL13/NTSR1/PLA2G1B/P2RX2/TRPV5/JPH3	12
BP	GO:0070838	divalent metal ion transport	24/416	483/18670	0.000230023	0.0094905	0.00849734	ADRA1A/FASLG/ATP2B2/ATP2B3/CASR/CD19/MS4A1/CHRNA7/DRD1/GRIN2C/IFNG/IL13/NTSR1/PLA2G1B/SPINK1/P2RX2/SLC30A10/TRPV5/JPH3/P2RY12/WNK3/FCRL3/SLC30A8/NALCN	24
BP	GO:0030073	insulin secretion	14/416	207/18670	0.00023553	0.00960468	0.00859957	BLK/CASR/CHGA/GIP/FOXA2/IFNG/ISL1/KCNA5/MC4R/NOS2/PTPRN/MYRIP/FAM3B/SLC30A8	14
BP	GO:0072539	T-helper 17 cell differentiation	5/416	26/18670	0.00023963	0.00965956	0.00864871	IL2/IL12B/LY9/TBX21/SLAMF6	5
BP	GO:1903532	positive regulation of secretion by cell	21/416	399/18670	0.000261791	0.010433	0.00934119	BLK/CASR/CPB2/GIP/IFNG/IL2/IL13/IL17A/ISL1/MMP8/NTSR1/PLA2G1B/CDK5R2/CD160/MYRIP/IL26/CRTAM/RETN/CLEC6A/SLC30A8/NLRP10	21
BP	GO:0051952	regulation of amine transport	9/416	95/18670	0.000268937	0.0105148	0.00941445	CHGA/DRD1/KCNA2/NTSR1/RAB3B/SYT5/SYT13/P2RY12/SYT15	9
BP	GO:0002793	positive regulation of peptide secretion	17/416	288/18670	0.000269841	0.0105148	0.00941445	BLK/CASR/GIP/IFNG/IL2/IL13/IL17A/ISL1/MMP8/PLA2G1B/CD160/MYRIP/IL26/CRTAM/CLEC6A/SLC30A8/NLRP10	17
BP	GO:0072511	divalent inorganic cation transport	24/416	489/18670	0.000275723	0.0106259	0.00951394	ADRA1A/FASLG/ATP2B2/ATP2B3/CASR/CD19/MS4A1/CHRNA7/DRD1/GRIN2C/IFNG/IL13/NTSR1/PLA2G1B/SPINK1/P2RX2/SLC30A10/TRPV5/JPH3/P2RY12/WNK3/FCRL3/SLC30A8/NALCN	24
BP	GO:0042310	vasoconstriction	8/416	76/18670	0.000285116	0.0108685	0.00973114	ADRA1A/AGTR1/AVPR1B/CASR/DBH/HTR1D/KCNA5/KEL	8
BP	GO:0007613	memory	10/416	117/18670	0.00028978	0.0109275	0.00978397	CALB1/CHRNA7/DBH/DRD1/GIP/RASGRF1/CUX2/JPH3/NETO1/LRRN4	10
BP	GO:0051937	catecholamine transport	8/416	77/18670	0.000312087	0.0116435	0.010425	CHGA/DRD1/KCNA2/RAB3B/SYT5/SYT13/P2RY12/SYT15	8
BP	GO:0050804	modulation of chemical synaptic transmission	22/416	436/18670	0.00033731	0.0124521	0.011149	ADRA1A/CALB1/CHRNA7/CNR2/DRD1/GIP/GRIN2C/KCNJ10/NTSR1/RAB3B/RASGRF1/CNTN2/DGKI/LGI1/NRXN1/NRG3/CUX2/RETN/CELF4/SLC4A10/JPH3/NETO1	22
BP	GO:0099177	regulation of trans-synaptic signaling	22/416	437/18670	0.000348038	0.01271	0.0113799	ADRA1A/CALB1/CHRNA7/CNR2/DRD1/GIP/GRIN2C/KCNJ10/NTSR1/RAB3B/RASGRF1/CNTN2/DGKI/LGI1/NRXN1/NRG3/CUX2/RETN/CELF4/SLC4A10/JPH3/NETO1	22
BP	GO:0002295	T-helper cell lineage commitment	4/416	16/18670	0.000357476	0.01271	0.0113799	IL12B/LY9/TBX21/SLAMF6	4
BP	GO:0010863	positive regulation of phospholipase C activity	6/416	43/18670	0.000358098	0.01271	0.0113799	ADRA1A/AVPR1B/ESR1/ITK/GPR55/P2RY12	6
BP	GO:0035296	regulation of tube diameter	11/416	143/18670	0.000366042	0.01271	0.0113799	ADRA1A/AGTR1/AVPR1B/CASR/CHGA/CRP/DBH/DRD1/HTR1D/KCNA5/KEL	11
BP	GO:0050880	regulation of blood vessel size	11/416	143/18670	0.000366042	0.01271	0.0113799	ADRA1A/AGTR1/AVPR1B/CASR/CHGA/CRP/DBH/DRD1/HTR1D/KCNA5/KEL	11
BP	GO:0097746	regulation of blood vessel diameter	11/416	143/18670	0.000366042	0.01271	0.0113799	ADRA1A/AGTR1/AVPR1B/CASR/CHGA/CRP/DBH/DRD1/HTR1D/KCNA5/KEL	11
BP	GO:0050900	leukocyte migration	24/416	499/18670	0.000369845	0.0127161	0.0113854	CXCR5/CHGA/CCR6/CNR2/DBH/FUT7/MSTN/CXCR3/GPR18/IGLL1/IL17A/OLR1/PLA2G1B/PPBP/CCL25/CXCL5/KLRK1/STAP1/TBX21/SIRPG/P2RY12/FCAMR/NKX2-3/KLRC4-KLRK1	24
BP	GO:0002791	regulation of peptide secretion	24/416	500/18670	0.000380655	0.0129607	0.0116044	BLK/CASR/CD40LG/CHGA/CRP/GIP/FOXA2/IFNG/IL2/IL13/IL17A/ISL1/KCNA5/MMP8/NOS2/PLA2G1B/CD160/MYRIP/IL26/CRTAM/TLR10/CLEC6A/SLC30A8/NLRP10	24
BP	GO:0035150	regulation of tube size	11/416	144/18670	0.00038856	0.0131027	0.0117315	ADRA1A/AGTR1/AVPR1B/CASR/CHGA/CRP/DBH/DRD1/HTR1D/KCNA5/KEL	11
BP	GO:0070661	leukocyte proliferation	17/416	298/18670	0.000400469	0.0131452	0.0117696	CD19/MS4A1/CD40LG/CR2/FLT3/IL2/IL12B/IL13/IKZF3/TNFRSF13B/PLA2G2D/IL21/FCRL3/TMIGD2/OCSTAMP/CLECL1/GAPT	17
BP	GO:0002287	alpha-beta T cell activation involved in immune response	7/416	61/18670	0.000401065	0.0131452	0.0117696	IFNG/IL2/IL12B/LY9/EOMES/TBX21/SLAMF6	7
BP	GO:0002293	alpha-beta T cell differentiation involved in immune response	7/416	61/18670	0.000401065	0.0131452	0.0117696	IFNG/IL2/IL12B/LY9/EOMES/TBX21/SLAMF6	7
BP	GO:0046651	lymphocyte proliferation	16/416	272/18670	0.000421188	0.0136769	0.0122456	CD19/MS4A1/CD40LG/CR2/FLT3/IL2/IL12B/IL13/IKZF3/TNFRSF13B/PLA2G2D/IL21/FCRL3/TMIGD2/CLECL1/GAPT	16
BP	GO:0032649	regulation of interferon-gamma production	9/416	101/18670	0.000425216	0.013681	0.0122493	IL2/IL12B/ISL1/CD226/CD160/KLRK1/IL21/SLAMF6/KLRC4-KLRK1	9
BP	GO:0032943	mononuclear cell proliferation	16/416	274/18670	0.000456401	0.0141768	0.0126932	CD19/MS4A1/CD40LG/CR2/FLT3/IL2/IL12B/IL13/IKZF3/TNFRSF13B/PLA2G2D/IL21/FCRL3/TMIGD2/CLECL1/GAPT	16
BP	GO:0015837	amine transport	9/416	102/18670	0.000457368	0.0141768	0.0126932	CHGA/DRD1/KCNA2/NTSR1/RAB3B/SYT5/SYT13/P2RY12/SYT15	9
BP	GO:0002418	immune response to tumor cell	4/416	17/18670	0.000459286	0.0141768	0.0126932	IL12B/CD226/CD160/CRTAM	4
BP	GO:0043373	CD4-positive, alpha-beta T cell lineage commitment	4/416	17/18670	0.000459286	0.0141768	0.0126932	IL12B/LY9/TBX21/SLAMF6	4
BP	GO:1900274	regulation of phospholipase C activity	6/416	45/18670	0.000460837	0.0141768	0.0126932	ADRA1A/AVPR1B/ESR1/ITK/GPR55/P2RY12	6
BP	GO:0060401	cytosolic calcium ion transport	12/416	171/18670	0.000465062	0.0141824	0.0126982	ADRA1A/FASLG/CD19/MS4A1/DRD1/GRIN2C/IL13/NTSR1/PLA2G1B/P2RX2/TRPV5/JPH3	12
BP	GO:0030595	leukocyte chemotaxis	14/416	224/18670	0.000523824	0.0158366	0.0141794	CXCR5/CHGA/CCR6/CNR2/MSTN/CXCR3/GPR18/PLA2G1B/PPBP/CCL25/CXCL5/KLRK1/STAP1/KLRC4-KLRK1	14
BP	GO:0007202	activation of phospholipase C activity	5/416	31/18670	0.000564847	0.0169309	0.0151591	ADRA1A/AVPR1B/ITK/GPR55/P2RY12	5
BP	GO:0045058	T cell selection	6/416	47/18670	0.000585195	0.0173922	0.0155721	CD3G/IL12B/LY9/TBX21/SLAMF6/THEMIS	6
BP	GO:0050727	regulation of inflammatory response	23/416	485/18670	0.000591898	0.0174436	0.0156182	AGTR1/ABCD2/CD5L/CD19/CNR2/CPB2/CR1L/CR2/ESR1/IL2/IL12B/IL17A/ISL1/MMP8/NOS2/CFHR4/STAP1/IL21/TLR10/TTBK1/CREB3L3/IL22RA2/NLRP10	23
BP	GO:0050852	T cell receptor signaling pathway	13/416	202/18670	0.000624665	0.0182558	0.0163454	BTN1A1/CD3G/ITK/PAK3/GRAP2/TESPA1/CD226/CD160/TRAT1/UBASH3A/PSMA8/BTNL9/THEMIS	13
BP	GO:0050729	positive regulation of inflammatory response	11/416	153/18670	0.000648826	0.0185998	0.0166534	AGTR1/IL2/IL12B/IL17A/MMP8/STAP1/IL21/TLR10/TTBK1/CREB3L3/NLRP10	11
BP	GO:0021872	forebrain generation of neurons	7/416	66/18670	0.000650935	0.0185998	0.0166534	DRD1/SALL1/CNTN2/TBR1/OTP/SALL3/SLC4A10	7
BP	GO:0035587	purinergic receptor signaling pathway	5/416	32/18670	0.000657328	0.0185998	0.0166534	CNTN2/P2RX2/P2RY10/GPR171/P2RY12	5
BP	GO:0051047	positive regulation of secretion	21/416	428/18670	0.00065765	0.0185998	0.0166534	BLK/CASR/CPB2/GIP/IFNG/IL2/IL13/IL17A/ISL1/MMP8/NTSR1/PLA2G1B/CDK5R2/CD160/MYRIP/IL26/CRTAM/RETN/CLEC6A/SLC30A8/NLRP10	21
BP	GO:0046879	hormone secretion	17/416	312/18670	0.000673108	0.0188847	0.0169085	AGTR1/BLK/CASR/CCKAR/CHGA/GIP/FOXA2/IFNG/ISL1/KCNA5/MC4R/NOS2/PTPRN/MYRIP/FAM3B/RETN/SLC30A8	17
BP	GO:0099565	chemical synaptic transmission, postsynaptic	9/416	108/18670	0.000694965	0.0193432	0.017319	CHRNA7/GRIN2C/NTSR1/DGKI/NRXN1/P2RX2/CUX2/CELF4/NETO1	9
BP	GO:0030183	B cell differentiation	10/416	131/18670	0.000711857	0.0194787	0.0174403	CD19/MS4A1/CD40LG/CDH17/CR2/FLT3/IKZF3/AICDA/FCRL3/NKX2-3	10
BP	GO:0002363	alpha-beta T cell lineage commitment	4/416	19/18670	0.000722052	0.0194787	0.0174403	IL12B/LY9/TBX21/SLAMF6	4
BP	GO:0002689	negative regulation of leukocyte chemotaxis	4/416	19/18670	0.000722052	0.0194787	0.0174403	GPR18/KLRK1/STAP1/KLRC4-KLRK1	4
BP	GO:0007625	grooming behavior	4/416	19/18670	0.000722052	0.0194787	0.0174403	DRD1/MC4R/NRXN1/SLITRK5	4
BP	GO:0023061	signal release	22/416	462/18670	0.000733192	0.0196283	0.0175742	ADRA1A/AGTR1/BLK/CASR/CCKAR/CHGA/DRD1/GIP/FOXA2/IFNG/ISL1/KCNA5/MC4R/NOS2/PTPRN/SYT5/DGKI/NRXN1/MYRIP/FAM3B/RETN/SLC30A8	22
BP	GO:0022407	regulation of cell-cell adhesion	20/416	403/18670	0.000763049	0.0201204	0.0180148	CD40LG/FOXA2/IFNG/IL2/IL12B/PAK3/CCL25/GRAP2/TESPA1/CD160/KLRK1/PLA2G2D/TBX21/LAX1/SIRPG/IL21/TMIGD2/BTLA/CLECL1/KLRC4-KLRK1	20
BP	GO:0045785	positive regulation of cell adhesion	20/416	403/18670	0.000763049	0.0201204	0.0180148	CD40LG/FOXA2/IFNG/IL2/IL12B/PAK3/CCL25/GRAP2/TESPA1/CD160/KLRK1/SIRPG/IL21/P2RY12/FRMD5/TMIGD2/BTLA/CLECL1/VWC2/KLRC4-KLRK1	20
BP	GO:0002292	T cell differentiation involved in immune response	7/416	68/18670	0.000780052	0.0202537	0.0181342	IFNG/IL2/IL12B/LY9/EOMES/TBX21/SLAMF6	7
BP	GO:0006816	calcium ion transport	21/416	434/18670	0.000785432	0.0202537	0.0181342	ADRA1A/FASLG/ATP2B2/ATP2B3/CASR/CD19/MS4A1/CHRNA7/DRD1/GRIN2C/IL13/NTSR1/PLA2G1B/SPINK1/P2RX2/TRPV5/JPH3/P2RY12/WNK3/FCRL3/NALCN	21
BP	GO:0042391	regulation of membrane potential	21/416	434/18670	0.000785432	0.0202537	0.0181342	ADRA1A/CHRNA7/CNR2/DRD1/GABRP/GRIN2C/KCNA2/KCNA5/KCNJ10/NTSR1/TCL1A/DGKI/NRXN1/SCN11A/P2RX2/CUX2/KCNK9/CELF4/NETO1/NALCN/RGS7BP	21
BP	GO:0043369	CD4-positive or CD8-positive, alpha-beta T cell lineage commitment	4/416	20/18670	0.000886801	0.0227008	0.0203252	IL12B/LY9/TBX21/SLAMF6	4
BP	GO:0015844	monoamine transport	8/416	90/18670	0.000894827	0.0227403	0.0203606	CHGA/DRD1/KCNA2/RAB3B/SYT5/SYT13/P2RY12/SYT15	8
BP	GO:0009914	hormone transport	17/416	322/18670	0.000954034	0.0240705	0.0215516	AGTR1/BLK/CASR/CCKAR/CHGA/GIP/FOXA2/IFNG/ISL1/KCNA5/MC4R/NOS2/PTPRN/MYRIP/FAM3B/RETN/SLC30A8	17
BP	GO:0032103	positive regulation of response to external stimulus	17/416	323/18670	0.00098695	0.0247231	0.0221359	AGTR1/CASR/CCR6/CPB2/MSTN/IL2/IL12B/IL17A/MMP8/FGF16/STAP1/IL21/P2RY12/TLR10/TTBK1/CREB3L3/NLRP10	17
BP	GO:0046425	regulation of JAK-STAT cascade	10/416	137/18670	0.00100623	0.0247831	0.0221896	CSF2/FLT3/IFNG/IL2/IL12B/IL13/ISL1/IL26/IL21/IL22RA2	10
BP	GO:0015872	dopamine transport	6/416	52/18670	0.00101055	0.0247831	0.0221896	DRD1/KCNA2/RAB3B/SYT5/SYT13/SYT15	6
BP	GO:0048168	regulation of neuronal synaptic plasticity	6/416	52/18670	0.00101055	0.0247831	0.0221896	KCNJ10/RASGRF1/CNTN2/SLC4A10/JPH3/NETO1	6
BP	GO:0048167	regulation of synaptic plasticity	12/416	187/18670	0.00102525	0.0249691	0.0223561	CALB1/CHRNA7/DRD1/GIP/GRIN2C/KCNJ10/RASGRF1/CNTN2/DGKI/SLC4A10/JPH3/NETO1	12
BP	GO:0014821	phasic smooth muscle contraction	4/416	21/18670	0.00107634	0.0256784	0.0229913	DRD1/HTR1D/P2RX2/TIFAB	4
BP	GO:0035590	purinergic nucleotide receptor signaling pathway	4/416	21/18670	0.00107634	0.0256784	0.0229913	P2RX2/P2RY10/GPR171/P2RY12	4
BP	GO:2000316	regulation of T-helper 17 type immune response	4/416	21/18670	0.00107634	0.0256784	0.0229913	IL2/IL12B/TBX21/NLRP10	4
BP	GO:0030432	peristalsis	3/416	10/18670	0.0011729	0.0276063	0.0247174	DRD1/P2RX2/TIFAB	3
BP	GO:0097278	complement-dependent cytotoxicity	3/416	10/18670	0.0011729	0.0276063	0.0247174	CD5L/CR1L/IL13	3
BP	GO:0060078	regulation of postsynaptic membrane potential	10/416	140/18670	0.00118706	0.0277536	0.0248492	CHRNA7/GRIN2C/NTSR1/DGKI/NRXN1/P2RX2/CUX2/CELF4/NETO1/RGS7BP	10
BP	GO:0010524	positive regulation of calcium ion transport into cytosol	6/416	54/18670	0.00123503	0.0286838	0.0256821	CD19/DRD1/IL13/NTSR1/PLA2G1B/P2RX2	6
BP	GO:0060326	cell chemotaxis	16/416	304/18670	0.00137664	0.0317623	0.0284384	AGTR1/CXCR5/CHGA/CCR6/CNR2/MSTN/CXCR3/GPR18/PLA2G1B/PPBP/CCL25/CXCL5/FGF16/KLRK1/STAP1/KLRC4-KLRK1	16
BP	GO:0030534	adult behavior	10/416	144/18670	0.00146859	0.0336263	0.0301073	DBH/DRD1/GIP/FOXA2/KCNJ10/NTSR1/CNTN2/NRXN1/SLITRK5/OTOG	10
BP	GO:0050953	sensory perception of light stimulus	13/416	222/18670	0.00148437	0.0336263	0.0301073	GUCA1A/KCNJ10/GRK1/RLBP1/RORB/RP1/BFSP2/USH1C/RDH8/SLC45A2/SLC4A10/CRYGN/OPN5	13
BP	GO:0002381	immunoglobulin production involved in immunoglobulin mediated immune response	6/416	56/18670	0.00149578	0.0336263	0.0301073	CD40LG/CCR6/IL2/TBX21/AICDA/GAPT	6
BP	GO:0022029	telencephalon cell migration	6/416	56/18670	0.00149578	0.0336263	0.0301073	DRD1/HTR6/CNTN2/CDK5R2/NRG3/P2RY12	6
BP	GO:0030072	peptide hormone secretion	14/416	250/18670	0.00151474	0.0338357	0.0302949	BLK/CASR/CHGA/GIP/FOXA2/IFNG/ISL1/KCNA5/MC4R/NOS2/PTPRN/MYRIP/FAM3B/SLC30A8	14
BP	GO:0002347	response to tumor cell	4/416	23/18670	0.00153745	0.0341181	0.0305477	IL12B/CD226/CD160/CRTAM	4
BP	GO:0007612	learning	10/416	145/18670	0.00154684	0.0341181	0.0305477	DBH/DRD1/NTSR1/CNTN2/DGKI/NRXN1/TBR1/JPH3/NETO1/LRRN4	10
BP	GO:0060191	regulation of lipase activity	8/416	98/18670	0.00155771	0.0341271	0.0305558	ADRA1A/AGTR1/AVPR1B/ESR1/ITK/PLA2G1B/GPR55/P2RY12	8
BP	GO:0042670	retinal cone cell differentiation	3/416	11/18670	0.00158618	0.0341271	0.0305558	RORB/RP1/USH1C	3
BP	GO:0046549	retinal cone cell development	3/416	11/18670	0.00158618	0.0341271	0.0305558	RORB/RP1/USH1C	3
BP	GO:1903980	positive regulation of microglial cell activation	3/416	11/18670	0.00158618	0.0341271	0.0305558	MMP8/STAP1/TTBK1	3
BP	GO:1904892	regulation of STAT cascade	10/416	146/18670	0.00162844	0.0346698	0.0310417	CSF2/FLT3/IFNG/IL2/IL12B/IL13/ISL1/IL26/IL21/IL22RA2	10
BP	GO:0008344	adult locomotory behavior	7/416	77/18670	0.00163117	0.0346698	0.0310417	DRD1/GIP/FOXA2/KCNJ10/NTSR1/CNTN2/OTOG	7
BP	GO:0050856	regulation of T cell receptor signaling pathway	5/416	39/18670	0.00165424	0.0349482	0.031291	TESPA1/CD226/CD160/TRAT1/UBASH3A	5
BP	GO:0003018	vascular process in circulatory system	11/416	173/18670	0.00176518	0.0370041	0.0331317	ADRA1A/AGTR1/AVPR1B/CASR/CHGA/CRP/DBH/DRD1/HTR1D/KCNA5/KEL	11
BP	GO:0060079	excitatory postsynaptic potential	8/416	100/18670	0.00177265	0.0370041	0.0331317	CHRNA7/GRIN2C/DGKI/NRXN1/P2RX2/CUX2/CELF4/NETO1	8
BP	GO:0019229	regulation of vasoconstriction	6/416	58/18670	0.00179646	0.0371785	0.0332879	ADRA1A/AGTR1/AVPR1B/CASR/DBH/KCNA5	6
BP	GO:0035588	G protein-coupled purinergic receptor signaling pathway	4/416	24/18670	0.00181281	0.0371785	0.0332879	CNTN2/P2RY10/GPR171/P2RY12	4
BP	GO:0050857	positive regulation of antigen receptor-mediated signaling pathway	4/416	24/18670	0.00181281	0.0371785	0.0332879	TESPA1/CD226/STAP1/TRAT1	4
BP	GO:0021885	forebrain cell migration	6/416	59/18670	0.00196294	0.0400235	0.0358351	DRD1/HTR6/CNTN2/CDK5R2/NRG3/P2RY12	6
BP	GO:0002440	production of molecular mediator of immune response	15/416	286/18670	0.00198777	0.0402955	0.0360786	CD40LG/CHGA/CCR6/IL2/IL12B/IL13/KIR2DL4/CD226/CD160/TBX21/LAX1/AICDA/FCRL3/TMIGD2/GAPT	15
BP	GO:0050796	regulation of insulin secretion	11/416	176/18670	0.00202191	0.040752	0.0364874	BLK/CASR/CHGA/GIP/FOXA2/IFNG/ISL1/KCNA5/NOS2/MYRIP/SLC30A8	11
BP	GO:0022617	extracellular matrix disassembly	7/416	80/18670	0.00203574	0.0407963	0.0365271	CTRB1/KLK2/MMP8/TLL2/MMP20/KLK4/CTRB2	7
BP	GO:0098815	modulation of excitatory postsynaptic potential	5/416	41/18670	0.00207624	0.0412145	0.0369015	CHRNA7/NRXN1/CUX2/CELF4/NETO1	5
BP	GO:0021559	trigeminal nerve development	3/416	12/18670	0.00208012	0.0412145	0.0369015	ISL1/TIFAB/DRGX	3
BP	GO:0045672	positive regulation of osteoclast differentiation	4/416	25/18670	0.00212056	0.0417107	0.0373458	IFNG/IL12B/IL17A/OCSTAMP	4
BP	GO:0018958	phenol-containing compound metabolic process	8/416	103/18670	0.00213827	0.0417107	0.0373458	CGA/CYP2E1/DBH/DRD1/INSM1/PAH/SNCB/SLC45A2	8
BP	GO:0002294	CD4-positive, alpha-beta T cell differentiation involved in immune response	6/416	60/18670	0.00214084	0.0417107	0.0373458	IFNG/IL2/IL12B/LY9/TBX21/SLAMF6	6
BP	GO:0030888	regulation of B cell proliferation	6/416	61/18670	0.00233063	0.0451577	0.040432	IL2/IL13/IKZF3/TNFRSF13B/IL21/FCRL3	6
BP	GO:0030900	forebrain development	18/416	381/18670	0.00236076	0.04549	0.0407296	CCKAR/DRD1/HTR6/ISL1/SALL1/SSTR3/TAL2/CNTN2/EOMES/CDK5R2/IGF2BP1/TBR1/NRG3/OTP/SLITRK5/SALL3/SLC4A10/P2RY12	18
BP	GO:0002360	T cell lineage commitment	4/416	26/18670	0.00246255	0.0471921	0.0422535	IL12B/LY9/TBX21/SLAMF6	4
BP	GO:0050433	regulation of catecholamine secretion	6/416	62/18670	0.00253282	0.048275	0.0432231	CHGA/KCNA2/SYT5/SYT13/P2RY12/SYT15	6
BP	GO:0042136	neurotransmitter biosynthetic process	8/416	106/18670	0.0025607	0.0485425	0.0434627	DBH/IFNG/MMP8/NOS2/PAH/KLRK1/UPB1/KLRC4-KLRK1	8
BP	GO:0001505	regulation of neurotransmitter levels	17/416	354/18670	0.00260976	0.0490929	0.0439554	ADRA1A/DBH/DRD1/IFNG/KCNJ10/MMP8/NOS2/NTSR1/PAH/RAB3B/SYT5/DGKI/NRXN1/KLRK1/UPB1/ENPP6/KLRC4-KLRK1	17
BP	GO:0007259	JAK-STAT cascade	10/416	156/18670	0.0026526	0.0490929	0.0439554	CSF2/FLT3/IFNG/IL2/IL12B/IL13/ISL1/IL26/IL21/IL22RA2	10
BP	GO:0032536	regulation of cell projection size	3/416	13/18670	0.00265972	0.0490929	0.0439554	KEL/CNTN2/USH1C	3
BP	GO:0035589	G protein-coupled purinergic nucleotide receptor signaling pathway	3/416	13/18670	0.00265972	0.0490929	0.0439554	P2RY10/GPR171/P2RY12	3
BP	GO:0071287	cellular response to manganese ion	3/416	13/18670	0.00265972	0.0490929	0.0439554	SLC30A10/A3GALT2/SLFN14	3
BP	GO:0046883	regulation of hormone secretion	14/416	266/18670	0.00268468	0.0492942	0.0441357	AGTR1/BLK/CASR/CCKAR/CHGA/GIP/FOXA2/IFNG/ISL1/KCNA5/NOS2/MYRIP/RETN/SLC30A8	14
BP	GO:0006959	humoral immune response	17/416	356/18670	0.00276511	0.0505065	0.0452211	CD5L/CD19/MS4A1/CHGA/CCR6/CPB2/CR1L/CR2/CRP/FCER2/IFNG/IGLL1/SH2D1A/PLA2G1B/PPBP/CXCL5/CFHR4	17
BP	GO:0043032	positive regulation of macrophage activation	4/416	27/18670	0.0028406	0.0516165	0.0462149	IL13/MMP8/STAP1/TTBK1	4
BP	GO:0046579	positive regulation of Ras protein signal transduction	6/416	64/18670	0.00297636	0.0535287	0.047927	GPR18/RASGRF1/DGKI/GPR55/P2RY10/GPR174	6
BP	GO:0050432	catecholamine secretion	6/416	64/18670	0.00297636	0.0535287	0.047927	CHGA/KCNA2/SYT5/SYT13/P2RY12/SYT15	6
BP	GO:0001776	leukocyte homeostasis	7/416	86/18670	0.00307405	0.0547243	0.0489975	TNFRSF17/FLT3/IL2/TNFRSF13B/GPR174/NKX2-3/GAPT	7
BP	GO:0030101	natural killer cell activation	7/416	86/18670	0.00307405	0.0547243	0.0489975	IL2/IL12B/NCR1/KLRK1/ZNF683/NCR3/KLRC4-KLRK1	7
BP	GO:0002833	positive regulation of response to biotic stimulus	5/416	45/18670	0.0031479	0.0557561	0.0499213	IL12B/CD226/CD160/CRTAM/NLRP10	5
BP	GO:0015893	drug transport	12/416	214/18670	0.00317708	0.05599	0.0501308	DRD1/HBE1/KCNA2/KCNJ10/NTSR1/RAB3B/SYT5/IPCEF1/RETN/SYT13/NGB/SYT15	12
BP	GO:2000463	positive regulation of excitatory postsynaptic potential	4/416	28/18670	0.00325651	0.0571028	0.0511271	CHRNA7/NRXN1/CUX2/NETO1	4
BP	GO:0050862	positive regulation of T cell receptor signaling pathway	3/416	14/18670	0.00332955	0.0578056	0.0517564	TESPA1/CD226/TRAT1	3
BP	GO:0051712	positive regulation of killing of cells of other organism	3/416	14/18670	0.00332955	0.0578056	0.0517564	FCER2/IFNG/NOS2	3
BP	GO:0030810	positive regulation of nucleotide biosynthetic process	5/416	46/18670	0.00346836	0.0596252	0.0533856	ESRRB/GUCA1A/IFNG/NOS2/MLXIPL	5
BP	GO:1900373	positive regulation of purine nucleotide biosynthetic process	5/416	46/18670	0.00346836	0.0596252	0.0533856	ESRRB/GUCA1A/IFNG/NOS2/MLXIPL	5
BP	GO:0007601	visual perception	12/416	218/18670	0.00368841	0.0622875	0.0557692	GUCA1A/KCNJ10/GRK1/RLBP1/RORB/RP1/BFSP2/RDH8/SLC45A2/SLC4A10/CRYGN/OPN5	12
BP	GO:0016064	immunoglobulin mediated immune response	12/416	218/18670	0.00368841	0.0622875	0.0557692	CD19/CD40LG/CCR6/CR2/CRP/FCER2/IGLL1/IL2/CD226/TBX21/AICDA/GAPT	12
BP	GO:0021884	forebrain neuron development	4/416	29/18670	0.00371203	0.0622875	0.0557692	DRD1/CNTN2/SALL3/SLC4A10	4
BP	GO:0035025	positive regulation of Rho protein signal transduction	4/416	29/18670	0.00371203	0.0622875	0.0557692	GPR18/GPR55/P2RY10/GPR174	4
BP	GO:0050855	regulation of B cell receptor signaling pathway	4/416	29/18670	0.00371203	0.0622875	0.0557692	BLK/CD19/STAP1/FCRL3	4
BP	GO:0002204	somatic recombination of immunoglobulin genes involved in immune response	5/416	47/18670	0.0038116	0.0630532	0.0564548	CD40LG/CCR6/IL2/TBX21/AICDA	5
BP	GO:0002208	somatic diversification of immunoglobulins involved in immune response	5/416	47/18670	0.0038116	0.0630532	0.0564548	CD40LG/CCR6/IL2/TBX21/AICDA	5
BP	GO:0045190	isotype switching	5/416	47/18670	0.0038116	0.0630532	0.0564548	CD40LG/CCR6/IL2/TBX21/AICDA	5
BP	GO:0070665	positive regulation of leukocyte proliferation	9/416	139/18670	0.00399285	0.0657414	0.0588617	CD40LG/IL2/IL12B/IL13/IL21/FCRL3/TMIGD2/OCSTAMP/CLECL1	9
BP	GO:0015671	oxygen transport	3/416	15/18670	0.00409372	0.0670872	0.0600667	HBE1/IPCEF1/NGB	3
BP	GO:0019724	B cell mediated immunity	12/416	221/18670	0.00411384	0.0671034	0.0600812	CD19/CD40LG/CCR6/CR2/CRP/FCER2/IGLL1/IL2/CD226/TBX21/AICDA/GAPT	12
BP	GO:0097696	STAT cascade	10/416	166/18670	0.00413785	0.0671826	0.0601521	CSF2/FLT3/IFNG/IL2/IL12B/IL13/ISL1/IL26/IL21/IL22RA2	10
BP	GO:0001774	microglial cell activation	5/416	48/18670	0.00417848	0.0672199	0.0601855	IFNG/IL13/MMP8/STAP1/TTBK1	5
BP	GO:0002269	leukocyte activation involved in inflammatory response	5/416	48/18670	0.00417848	0.0672199	0.0601855	IFNG/IL13/MMP8/STAP1/TTBK1	5
BP	GO:0070663	regulation of leukocyte proliferation	12/416	222/18670	0.00426409	0.0682839	0.0611381	CD40LG/IL2/IL12B/IL13/IKZF3/TNFRSF13B/PLA2G2D/IL21/FCRL3/TMIGD2/OCSTAMP/CLECL1	12
BP	GO:0002686	negative regulation of leukocyte migration	5/416	49/18670	0.00456988	0.0728481	0.0652247	GPR18/CCL25/KLRK1/STAP1/KLRC4-KLRK1	5
BP	GO:0003073	regulation of systemic arterial blood pressure	7/416	93/18670	0.00474958	0.0753701	0.0674828	ADRA1A/AGTR1/AVPR1B/KLK2/NTSR1/P2RX2/CYP4F12	7
BP	GO:0050795	regulation of behavior	6/416	71/18670	0.00499362	0.0785319	0.0703137	CSF2/HTR1D/KCNA2/MC4R/NRXN1/RETN	6
BP	GO:0051057	positive regulation of small GTPase mediated signal transduction	6/416	71/18670	0.00499362	0.0785319	0.0703137	GPR18/RASGRF1/DGKI/GPR55/P2RY10/GPR174	6
BP	GO:0045907	positive regulation of vasoconstriction	4/416	32/18670	0.00533323	0.083353	0.0746303	ADRA1A/AVPR1B/CASR/DBH	4
BP	GO:0032024	positive regulation of insulin secretion	6/416	72/18670	0.00534771	0.083353	0.0746303	BLK/CASR/GIP/ISL1/MYRIP/SLC30A8	6
BP	GO:0021545	cranial nerve development	5/416	51/18670	0.0054297	0.0842565	0.0754392	ISL1/KCNA2/SALL1/TIFAB/DRGX	5
BP	GO:0016447	somatic recombination of immunoglobulin gene segments	5/416	52/18670	0.00589983	0.0902594	0.0808139	CD40LG/CCR6/IL2/TBX21/AICDA	5
BP	GO:0050885	neuromuscular process controlling balance	5/416	52/18670	0.00589983	0.0902594	0.0808139	GRIN2C/NRXN1/USH1C/JPH3/TIFAB	5
BP	GO:0051709	regulation of killing of cells of other organism	3/416	17/18670	0.00591949	0.0902594	0.0808139	FCER2/IFNG/NOS2	3
BP	GO:0099509	regulation of presynaptic cytosolic calcium ion concentration	3/416	17/18670	0.00591949	0.0902594	0.0808139	ATP2B2/ATP2B3/CALB1	3
BP	GO:0051928	positive regulation of calcium ion transport	8/416	123/18670	0.00632014	0.0959512	0.0859101	CASR/CD19/DRD1/IL13/NTSR1/PLA2G1B/P2RX2/WNK3	8
CC	GO:0009897	external side of plasma membrane	22/449	393/19717	0.000107654	0.0354183	0.0336562	FASLG/CXCR5/BTN1A1/CD3G/CD19/MS4A1/CD40LG/CCR6/FCER2/CXCR3/IGLL1/IL12B/IL13/IL17A/KLRD1/SERPINA5/CD226/KLRK1/P2RY12/BTNL9/FCRL6/KLRC4-KLRK1	22
MF	GO:0030246	carbohydrate binding	20/410	271/17697	5.56446e-06	0.0031161	0.00289352	SIGLEC6/NCAN/DBH/FCER2/IL2/KLRB1/KLRC2/KLRC3/KLRD1/OLR1/CNTN2/MGAM/KLRG1/KLRK1/SIGLEC8/KLRF1/CLEC6A/CLECL1/CLEC4C/KLRC4-KLRK1	20
MF	GO:0008528	G protein-coupled peptide receptor activity	13/410	146/17697	3.58288e-05	0.00699285	0.00649336	AGTR1/AVPR1B/CXCR5/CCKAR/CCR6/CXCR3/MC4R/NTSR1/SSTR3/TSHR/VIPR2/PROKR1/RXFP3	13
MF	GO:0001653	peptide receptor activity	13/410	152/17697	5.45786e-05	0.00699285	0.00649336	AGTR1/AVPR1B/CXCR5/CCKAR/CCR6/CXCR3/MC4R/NTSR1/SSTR3/TSHR/VIPR2/PROKR1/RXFP3	13
MF	GO:0005125	cytokine activity	16/410	220/17697	5.71035e-05	0.00699285	0.00649336	FASLG/BMP3/CD40LG/CSF2/MSTN/IFNG/IL2/IL12B/IL13/IL17A/PPBP/CCL25/CXCL5/FAM3B/IL26/IL21	16
MF	GO:0048018	receptor ligand activity	26/410	482/17697	6.24362e-05	0.00699285	0.00649336	FASLG/BMP3/CD40LG/CGA/CHGB/CSF2/FGF5/MSTN/GIP/IFNG/IL2/IL12B/IL13/IL17A/PNOC/PPBP/CCL25/CXCL5/FGF16/KL/NRG3/INSL6/FAM3B/IL26/RETN/IL21	26
MF	GO:0042287	MHC protein binding	6/410	40/17697	0.000293653	0.0274076	0.0254499	CD8B/KIR3DL2/KLRD1/KLRK1/FCRL6/KLRC4-KLRK1	6
MF	GO:0001614	purinergic nucleotide receptor activity	4/410	20/17697	0.00102468	0.0717273	0.0666039	P2RX2/P2RY10/GPR171/P2RY12	4
MF	GO:0016502	nucleotide receptor activity	4/410	20/17697	0.00102468	0.0717273	0.0666039	P2RX2/P2RY10/GPR171/P2RY12	4
MF	GO:0019825	oxygen binding	5/410	36/17697	0.00135875	0.0845443	0.0785054	CYP2E1/CYP2F1/HBE1/NGB/ADGB	5
MF	GO:0004896	cytokine receptor activity	8/410	96/17697	0.00174016	0.0974492	0.0904886	CXCR5/CCR6/FLT3/CXCR3/IL9R/IL12B/IL22RA2/IL17REL	8
KEGG	hsa04650	Natural killer cell mediated cytotoxicity	15/181	131/8076	1.99932e-07	4.4185e-05	4.06178e-05	FASLG/CSF2/IFNG/KIR2DL1/KIR2DL3/KIR3DL1/KIR3DL2/KLRC2/KLRC3/KLRD1/SH2D1A/NCR1/KLRK1/NCR3/KLRC4-KLRK1	15
KEGG	hsa04612	Antigen processing and presentation	11/181	78/8076	1.11549e-06	0.000123261	0.00011331	CD8B/IFNG/KIR2DL1/KIR2DL3/KIR2DL4/KIR3DL1/KIR3DL2/KLRC2/KLRC3/KLRD1/KLRC4	11
KEGG	hsa04060	Cytokine-cytokine receptor interaction	21/181	295/8076	2.4454e-06	0.000180145	0.000165601	FASLG/TNFRSF17/CXCR5/BMP3/CD40LG/CCR6/CSF2/MSTN/CXCR3/IFNG/IL2/IL9R/IL12B/IL13/IL17A/PPBP/CCL25/CXCL5/TNFRSF13B/IL26/IL21	21
KEGG	hsa05332	Graft-versus-host disease	8/181	42/8076	3.35532e-06	0.000185382	0.000170415	FASLG/IFNG/IL2/KIR2DL1/KIR2DL3/KIR3DL1/KIR3DL2/KLRD1	8
KEGG	hsa04080	Neuroactive ligand-receptor interaction	22/181	341/8076	6.94494e-06	0.000306966	0.000282184	ADRA1A/AGTR1/AVPR1B/CCKAR/CGA/CHRNA7/CNR2/DRD1/GABRP/GIP/GRIN2C/HTR1D/HTR4/HTR6/MC4R/NTSR1/SSTR3/TSHR/VIPR2/P2RX2/P2RY10/RXFP3	22
KEGG	hsa04640	Hematopoietic cell lineage	10/181	99/8076	6.91675e-05	0.00254767	0.00234199	CD3G/CD8B/CD19/MS4A1/CR1L/CR2/CSF2/FCER2/FLT3/IL9R	10
KEGG	hsa04020	Calcium signaling pathway	14/181	201/8076	0.000159784	0.00435505	0.00400345	ADRA1A/AGTR1/ATP2B2/ATP2B3/AVPR1B/CCKAR/CHRNA7/DRD1/GRIN2C/HTR4/HTR6/NOS2/NTSR1/P2RX2	14
KEGG	hsa04961	Endocrine and other factor-regulated calcium reabsorption	7/181	53/8076	0.000163201	0.00435505	0.00400345	ATP2B2/ATP2B3/CALB1/ESR1/KLK2/KL/TRPV5	7
KEGG	hsa05340	Primary immunodeficiency	6/181	38/8076	0.000177355	0.00435505	0.00400345	CD8B/CD19/CD40LG/IGLL1/TNFRSF13B/AICDA	6
KEGG	hsa04660	T cell receptor signaling pathway	9/181	104/8076	0.000515389	0.0113901	0.0104705	CD3G/CD8B/CD40LG/CSF2/IFNG/IL2/ITK/PAK3/GRAP2	9
KEGG	hsa05321	Inflammatory bowel disease	7/181	65/8076	0.000588063	0.0118147	0.0108609	IFNG/IL2/IL12B/IL13/IL17A/TBX21/IL21	7
KEGG	hsa04672	Intestinal immune network for IgA production	6/181	49/8076	0.000732623	0.0134925	0.0124032	TNFRSF17/CD40LG/IL2/CCL25/TNFRSF13B/AICDA	6
KEGG	hsa05144	Malaria	6/181	50/8076	0.000817265	0.0138935	0.0127718	CD40LG/CR1L/IFNG/KLRB1/KLRK1/KLRC4-KLRK1	6
KEGG	hsa05330	Allograft rejection	5/181	38/8076	0.00147391	0.0232667	0.0213883	FASLG/CD40LG/IFNG/IL2/IL12B	5
KEGG	hsa04972	Pancreatic secretion	8/181	102/8076	0.00198874	0.0293008	0.0269353	ATP2B2/ATP2B3/CCKAR/CPB2/CTRB1/PLA2G1B/PLA2G2D/CTRB2	8
KEGG	hsa04940	Type I diabetes mellitus	5/181	43/8076	0.00258279	0.0356748	0.0327946	FASLG/IFNG/IL2/IL12B/PTPRN	5
KEGG	hsa04024	cAMP signaling pathway	12/181	216/8076	0.00331181	0.0430536	0.0395777	ATP2B2/ATP2B3/CGA/DRD1/GIP/GRIN2C/HTR1D/HTR4/HTR6/TSHR/VIPR2/CREB3L3	12
KEGG	hsa05320	Autoimmune thyroid disease	5/181	53/8076	0.00643343	0.0789882	0.0726113	FASLG/CD40LG/CGA/IL2/TSHR	5
KEGG	hsa04061	Viral protein interaction with cytokine and cytokine receptor	7/181	100/8076	0.00702779	0.0817442	0.0751447	CXCR5/CCR6/CXCR3/IL2/PPBP/CCL25/CXCL5	7

## Sheet: Table S3
	logFC	AveExpr	t	P.Value	adj.P.Val	B
HALLMARK_INTERFERON_GAMMA_RESPONSE	-0.241218	-0.00540808	-6.84992	2.37765e-11	1.18882e-09	15.2481
HALLMARK_GLYCOLYSIS	0.103009	-0.0190089	6.59636	1.16019e-10	2.90047e-09	13.7091
HALLMARK_ALLOGRAFT_REJECTION	-0.195148	-0.00669136	-6.40567	3.70468e-10	6.17446e-09	12.5833
HALLMARK_EPITHELIAL_MESENCHYMAL_TRANSITION	0.213064	-0.00142553	5.90401	6.8962e-09	8.62025e-08	9.75466
HALLMARK_INTERFERON_ALPHA_RESPONSE	-0.237927	-0.0162434	-5.72277	1.89143e-08	1.89143e-07	8.78125
HALLMARK_APICAL_SURFACE	-0.109957	0.00921141	-5.34465	1.42859e-07	1.19049e-06	6.83563
HALLMARK_HYPOXIA	0.0881057	-0.000572757	5.0632	5.97496e-07	4.26783e-06	5.46367
HALLMARK_APICAL_JUNCTION	0.0844964	0.000759058	4.78263	2.33325e-06	1.45828e-05	4.1622
HALLMARK_TNFA_SIGNALING_VIA_NFKB	0.107199	-0.0158447	4.51354	8.1075e-06	4.50417e-05	2.97714
HALLMARK_MYOGENESIS	0.137831	-0.0266582	3.77524	0.000180787	0.000903937	0.0516097
HALLMARK_SPERMATOGENESIS	-0.0464328	0.021778	-3.60948	0.000340484	0.00154765	-0.538126
HALLMARK_ANGIOGENESIS	0.10828	-0.00166442	3.30459	0.00102545	0.00427271	-1.5574
HALLMARK_PEROXISOME	0.050652	-0.0165451	3.13607	0.00182196	0.00700754	-2.08398
HALLMARK_UV_RESPONSE_UP	0.039985	-0.0237149	2.91513	0.00372895	0.0133177	-2.73434
HALLMARK_G2M_CHECKPOINT	-0.087757	-0.015044	-2.76461	0.00592799	0.01976	-3.15117
HALLMARK_COAGULATION	0.0560125	0.0181542	2.66658	0.00793259	0.0239558	-3.41115
HALLMARK_DNA_REPAIR	0.0631465	-0.0319672	2.65755	0.00814498	0.0239558	-3.43465
HALLMARK_E2F_TARGETS	-0.0954683	-0.0185231	-2.6044	0.00950135	0.0263926	-3.57136
HALLMARK_COMPLEMENT	-0.0495023	-0.0047149	-2.32161	0.02069	0.0544474	-4.2535
HALLMARK_MYC_TARGETS_V1	0.0735364	-0.0242981	2.23664	0.0257886	0.0597835	-4.44353
HALLMARK_MTORC1_SIGNALING	0.0608938	-0.0219485	2.23605	0.025827	0.0597835	-4.44481
HALLMARK_PANCREAS_BETA_CELLS	0.0484113	0.0654631	2.22887	0.0263048	0.0597835	-4.46055
HALLMARK_KRAS_SIGNALING_UP	0.0344258	-0.00495929	1.83758	0.0667691	0.14515	-5.24296
HALLMARK_KRAS_SIGNALING_DN	-0.0313585	0.0210685	-1.7773	0.0761791	0.158706	-5.35031
HALLMARK_UV_RESPONSE_DN	-0.0457852	-0.00687643	-1.6962	0.0905244	0.175098	-5.48918
HALLMARK_ANDROGEN_RESPONSE	-0.0311695	-0.0115747	-1.69343	0.091051	0.175098	-5.49381
HALLMARK_MYC_TARGETS_V2	0.063976	-0.0182697	1.66541	0.0965124	0.178727	-5.54023
HALLMARK_HEDGEHOG_SIGNALING	0.0455942	0.0145667	1.60376	0.109454	0.195453	-5.63965
HALLMARK_NOTCH_SIGNALING	0.0427137	-0.0206038	1.5222	0.128647	0.221805	-5.7655
HALLMARK_TGF_BETA_SIGNALING	0.0418594	-0.00154276	1.48485	0.138269	0.225181	-5.82095
HALLMARK_ESTROGEN_RESPONSE_EARLY	-0.028823	-0.0114395	-1.4798	0.139612	0.225181	-5.82835
HALLMARK_UNFOLDED_PROTEIN_RESPONSE	0.0275455	-0.024973	1.31874	0.187911	0.291178	-6.05104
HALLMARK_PROTEIN_SECRETION	0.033414	-0.0108367	1.30608	0.192178	0.291178	-6.06747
HALLMARK_ADIPOGENESIS	0.019587	-0.0177968	1.25039	0.211792	0.31146	-6.13786
HALLMARK_HEME_METABOLISM	-0.0172661	-0.00760499	-1.2259	0.220865	0.311978	-6.16786
HALLMARK_BILE_ACID_METABOLISM	-0.0221677	0.00322521	-1.21596	0.224624	0.311978	-6.17986
HALLMARK_APOPTOSIS	0.020712	-0.0150506	1.18999	0.234663	0.312487	-6.21076
HALLMARK_XENOBIOTIC_METABOLISM	0.0174538	-0.00782262	1.18282	0.23749	0.312487	-6.21918
HALLMARK_P53_PATHWAY	0.0165657	-0.024887	1.07175	0.284394	0.364608	-6.3431
HALLMARK_OXIDATIVE_PHOSPHORYLATION	0.0329347	-0.0434149	1.00482	0.315511	0.394389	-6.4119
HALLMARK_WNT_BETA_CATENIN_SIGNALING	0.017334	-0.010494	0.797846	0.425372	0.502906	-6.59671
HALLMARK_IL2_STAT5_SIGNALING	-0.0165236	-0.00713126	-0.788295	0.43093	0.502906	-6.60422
HALLMARK_FATTY_ACID_METABOLISM	-0.0130032	-0.0178873	-0.785612	0.432499	0.502906	-6.60631
HALLMARK_IL6_JAK_STAT3_SIGNALING	-0.020363	0.00456777	-0.729855	0.46585	0.527923	-6.64819
HALLMARK_MITOTIC_SPINDLE	-0.0176005	-0.0128739	-0.714743	0.47513	0.527923	-6.65901
HALLMARK_PI3K_AKT_MTOR_SIGNALING	0.0100301	-0.0137114	0.606301	0.544614	0.591971	-6.73003
HALLMARK_REACTIVE_OXIGEN_SPECIES_PATHWAY	-0.0111177	-0.0217437	-0.526469	0.598816	0.637039	-6.77487
HALLMARK_INFLAMMATORY_RESPONSE	-0.0133053	0.00991197	-0.475976	0.634317	0.660747	-6.79997
HALLMARK_CHOLESTEROL_HOMEOSTASIS	-0.00827259	-0.0148537	-0.379434	0.70454	0.718919	-6.84094
HALLMARK_ESTROGEN_RESPONSE_LATE	0.00230476	-0.013578	0.119888	0.904625	0.904625	-6.90523
